# Supplementary material for: Identification of five sleep-biopsychosocial profiles with specific neural signatures linking sleep variability with health, cognition, and lifestyle factors
Source: PLoS Biol. 2025 Oct 7;23(10):e3003399. doi: 10.1371/journal.pbio.3003399 (PMC12503254; doi:10.1371/journal.pbio.3003399)
Supplement: S1 Data — (XLSX) [file pbio.3003399.s001.xlsx]

## Sheet: Table_of_contents
Sheet	Figures/Tables	X-axis	Y-axis
1	Table 1
2	Fig 2A, 3A, 4A, 5A, 6A, S1A	Sleep loadings	Sleep variables
3	Fig 2B, 3B, 4B, 5B, 6B, S1B	Behavior loadings	Behavior variables
4	Fig 1, 2, 3, 4, 5, 6, S1	Subject	Sleep/Behavior composite scores
5	Fig S4	Subject, state (asleep/awake)	Sleep/Behavior composite scores
6	Fig S7	Subject, biological sex (female/male)	Sleep/Behavior composite scores

## Sheet: 1
SubjectID	Biological_sex	Age	Education	Race	Ethnicity	Employment_status	In_school	Household_income	Relationship_status	PSQI_total
100206	0	27	16	5	0	2	0	4	0	7
100307	1	27	16	5	0	2	0	7	1	4
101107	0	22	12	5	0	2	0	3	0	9
101410	0	29	16	5	0	2	0	7	1	8
101915	1	35	17	5	1	1	0	8	1	6
102008	0	24	12	5	1	2	0	5	0	3
102311	1	26	16	5	0	2	0	5	1	4
102513	0	30	14	5	0	2	0	7	0	1
102614	0	23	15	5	0	1	1	3	1	5
102715	0	26	16	5	0	2	0	7	1	0
102816	1	30	13	2	0	2	0	3	0	9
103212	0	34	16	5	0	2	0	6	0	5
103414	1	25	16	5	0	2	1	6	1	9
104416	1	31	17	1	0	2	0	6	0	1
104820	1	36	12	2	0	2	0	3	0	4
105014	1	29	16	5	0	2	0	8	1	2
105115	0	31	17	5	0	2	0	8	1	6
105620	1	34	16	5	0	2	0	8	1	4
105923	1	33	16	5	0	2	0	4	1	2
106016	1	33	17	5	0	1	0	8	1	3
106521	1	29	17	5	0	2	0	7	0	5
106824	0	22	16	5	0	2	1	3	0	5
107018	1	26	17	5	0	2	0	7	1	5
107321	1	25	15	2	0	2	1	3	0	10
107422	0	22	16	1	0	1	0	8	0	3
107725	1	35	12	6	0	2	0	2	0	7
108020	0	22	15	5	0	1	1	1	0	6
108121	1	27	16	5	0	2	1	6	0	8
108323	1	27	17	5	0	2	0	7	1	5
108828	0	32	16	4	1	2	0	4	0	9
109123	0	32	16	5	0	2	0	6	0	4
110411	0	31	16	5	0	2	0	5	0	1
110613	0	29	16	5	0	2	0	6	0	2
111211	1	28	14	5	0	1	0	6	1	10
111312	1	31	16	5	0	2	0	4	0	4
111413	1	28	16	5	0	0	0	4	0	5
111716	1	32	16	5	1	2	0	6	0	7
112112	0	27	14	5	1	2	0	3	0	2
112314	1	30	14	3	0	1	0	3	0	4
112516	1	33	16	5	0	0	0	8	1	2
113215	1	26	17	5	0	2	0	5	0	7
113316	0	25	15	3	1	2	0	3	0	6
113922	0	32	12	5	0	2	0	6	1	6
114116	1	30	16	5	0	2	0	8	1	4
114217	1	29	16	5	0	2	0	6	1	4
114419	0	33	15	5	0	2	1	5	1	9
114823	1	33	17	5	0	2	0	2	1	1
115017	1	32	16	4	1	2	0	5	1	4
115219	0	33	16	5	0	2	0	3	0	4
115320	1	34	16	5	0	2	0	7	1	5
116524	0	27	11	2	0	0	0	3	0	6
117122	1	30	17	1	0	2	0	8	1	4
118124	1	34	14	2	0	2	0	2	0	11
118730	0	23	15	5	0	2	0	5	1	5
118932	0	26	12	5	0	0	1	2	0	5
119025	0	29	16	5	0	2	0	5	1	2
119126	1	25	12	4	1	2	0	6	1	10
119732	1	33	17	5	0	2	0	6	1	5
119833	1	27	12	5	0	0	0	3	1	7
120111	1	28	17	5	0	2	0	6	0	2
120212	1	33	17	5	0	2	0	8	1	9
120414	1	26	16	5	0	2	0	4	0	2
120515	1	26	16	2	0	2	0	3	0	2
120717	1	35	17	5	0	1	0	3	0	4
121416	0	26	12	4	1	2	0	4	0	5
121921	0	34	17	5	0	2	0	6	1	4
122317	0	31	16	5	0	2	1	7	1	7
122620	0	26	14	5	0	2	0	4	0	5
122822	1	35	16	5	0	1	0	7	1	1
123117	0	29	15	2	0	2	1	5	1	10
123420	1	28	14	5	1	0	0	5	1	11
123521	0	22	16	5	0	2	0	3	0	4
123925	1	26	17	2	0	2	0	2	0	5
124220	0	33	12	5	0	2	0	7	1	7
124624	1	26	12	5	0	2	0	4	1	5
125222	0	26	14	5	0	0	1	8	0	6
125424	1	33	17	5	0	2	0	8	1	2
126325	1	28	14	5	0	2	0	4	0	4
126426	1	34	12	5	0	2	0	3	0	3
126628	0	33	15	5	0	2	0	7	1	3
127226	0	25	12	5	0	2	0	2	0	4
127327	0	23	14	5	0	2	0	3	0	5
127630	1	25	16	2	0	0	1	1	0	6
127832	1	35	17	5	0	2	0	7	1	0
127933	0	32	16	5	0	2	0	7	1	1
128026	1	30	16	5	0	1	0	5	1	4
128632	1	32	14	5	0	2	0	6	1	6
128935	0	34	13	5	0	2	0	7	1	3
129129	1	33	13	5	0	2	0	5	1	4
129331	1	30	16	5	0	0	0	7	1	2
129634	0	22	15	5	1	1	1	6	0	4
130013	0	26	16	5	0	2	0	7	1	4
130114	0	27	16	5	0	2	0	5	0	3
130417	0	27	16	5	0	2	0	7	0	5
130619	1	30	16	5	0	2	0	7	1	7
130720	0	34	16	5	0	2	0	8	1	5
130922	1	31	16	5	0	2	0	8	1	5
131217	1	29	12	5	0	2	1	7	0	4
131419	1	28	16	5	0	2	0	4	0	4
131722	1	28	17	5	0	2	0	3	0	4
132017	1	23	16	1	0	1	0	1	0	1
133019	1	26	16	5	0	2	0	5	0	5
133827	0	25	16	2	0	2	0	4	0	3
133928	0	27	13	2	0	0	0	1	0	7
134021	1	32	14	5	0	0	1	6	1	3
134425	1	27	17	5	0	2	0	6	0	5
134829	1	35	11	2	0	0	0	4	1	8
135124	1	31	12	5	0	2	0	6	0	3
135225	1	22	14	5	1	1	1	8	0	5
135528	1	26	16	5	0	2	1	3	0	3
135629	0	24	14	5	0	1	0	2	0	4
135730	0	23	12	3	0	2	0	2	0	4
135932	1	30	17	5	0	2	0	8	1	4
136126	0	27	12	5	0	2	0	6	1	4
136227	0	31	14	5	0	2	0	6	0	5
136631	0	25	16	5	0	2	0	3	0	3
136732	1	31	11	5	0	0	1	6	1	3
136833	0	33	16	5	0	2	0	4	1	3
137027	0	32	13	2	0	2	0	5	1	5
137532	0	32	15	5	0	2	1	6	0	2
137633	1	23	13	5	1	2	0	5	1	1
137936	0	32	12	2	0	2	0	6	1	6
138130	1	33	16	5	0	2	0	4	0	4
138231	1	33	12	5	0	1	0	6	1	4
138332	0	29	14	1	0	2	0	4	0	7
138534	0	25	16	2	0	2	0	4	0	7
139435	1	28	16	5	0	2	0	4	1	3
139637	1	35	17	5	0	2	0	7	1	5
139839	0	26	16	5	0	2	1	3	0	4
140117	1	27	15	5	0	2	0	3	0	6
140824	0	33	17	3	1	2	0	7	0	8
141422	1	33	17	5	0	0	0	8	1	3
141826	1	27	12	5	0	0	0	6	0	5
142828	0	31	17	5	0	2	0	7	1	7
143224	1	27	16	5	0	2	0	7	1	7
143830	1	26	14	5	0	2	0	3	0	5
144731	1	30	16	5	0	2	0	8	1	4
144832	1	22	16	5	0	1	0	4	0	5
144933	0	27	13	5	0	2	1	5	1	7
145127	0	23	16	1	0	2	0	6	0	5
145632	0	27	16	5	0	0	1	1	0	6
145834	1	26	16	5	0	0	1	1	1	7
146432	0	34	16	5	0	2	1	7	1	3
146533	0	28	16	5	1	1	1	3	1	8
146735	1	34	12	5	0	2	0	3	0	11
146836	0	28	16	5	0	2	0	6	1	4
146937	1	32	17	5	0	2	0	6	1	3
147030	0	29	13	5	0	2	0	6	0	10
147636	1	24	12	5	0	1	1	6	0	5
147737	1	34	13	5	0	1	1	5	1	6
148032	1	31	16	5	0	2	0	6	1	2
148133	1	26	17	5	0	2	0	8	1	5
148335	1	31	16	5	1	2	0	5	0	7
148436	0	29	17	5	0	2	0	8	1	1
148941	0	28	16	5	0	0	1	1	0	7
149236	1	23	16	1	0	0	1	3	0	4
149741	0	27	12	5	0	0	0	2	0	4
149842	1	32	12	5	0	1	0	8	1	1
150019	0	27	16	5	0	2	1	7	1	9
150625	0	28	17	5	0	2	0	8	1	4
150726	0	25	16	5	0	1	0	3	0	8
150928	0	25	17	5	0	2	0	4	0	4
151021	0	32	12	5	0	2	0	6	1	3
151324	0	23	13	5	1	2	0	3	0	11
151425	1	26	17	5	0	2	0	8	0	3
151526	0	28	13	5	0	2	0	3	1	10
151627	1	30	12	5	0	0	0	5	1	5
151728	0	31	16	5	0	2	0	7	1	5
151829	1	31	16	5	0	2	1	7	1	6
151930	0	31	17	5	0	2	0	8	1	9
152225	0	35	17	5	0	2	0	8	1	5
152427	1	31	16	5	0	0	0	6	1	3
152831	0	29	16	5	1	2	0	6	0	10
153025	1	22	14	5	0	2	0	4	0	8
153227	1	31	14	5	0	2	0	2	0	2
153429	0	34	16	5	0	2	0	8	1	6
153631	1	23	16	5	0	1	1	1	0	6
153833	1	23	12	5	1	1	0	1	0	9
153934	0	30	14	5	0	2	0	8	1	10
154330	0	29	17	5	0	2	0	7	1	5
154431	1	28	12	5	0	2	0	5	0	2
154532	0	28	16	5	0	2	0	4	0	2
154734	0	34	16	5	0	2	0	8	1	3
154835	1	35	14	5	0	2	0	3	0	3
155231	1	32	16	5	0	2	0	8	1	8
155635	1	28	16	5	0	2	0	3	0	9
155938	0	27	16	5	0	2	0	2	0	2
156031	1	30	14	3	1	2	0	6	0	4
156334	1	27	14	5	0	2	0	8	1	4
156435	0	24	16	5	0	2	0	5	0	2
156637	0	31	16	5	0	2	0	5	0	4
157437	1	29	14	5	0	2	0	7	1	5
157942	1	36	17	5	1	2	0	7	1	7
158035	1	30	17	5	0	2	0	8	1	4
158136	0	33	13	5	0	2	0	4	0	3
158338	0	24	16	5	0	1	0	5	1	5
158540	0	33	17	5	0	2	0	8	1	5
158843	0	29	14	5	0	0	0	3	0	5
159138	0	32	14	5	0	2	0	8	1	1
159340	0	29	16	2	0	0	0	6	1	0
159441	1	27	16	5	1	1	0	7	1	10
159744	0	31	16	5	0	2	0	6	1	3
159946	0	29	17	5	0	2	0	8	0	6
160123	0	32	13	2	0	2	0	6	1	6
160729	1	24	16	5	0	2	0	3	0	16
160830	1	28	16	2	0	1	1	2	0	3
160931	1	31	17	5	0	1	0	2	0	12
161327	1	30	12	2	0	2	0	7	1	9
161630	1	27	16	5	0	2	1	5	0	9
161731	1	35	11	5	0	1	0	1	0	3
162026	1	31	16	5	0	2	0	7	1	6
162228	0	24	14	5	0	1	1	7	0	3
162733	1	26	16	5	0	2	0	6	1	9
163129	0	28	17	5	0	2	0	4	1	3
163331	0	35	12	5	0	2	0	6	1	2
163432	1	34	17	5	0	2	0	8	1	5
164030	0	32	16	5	0	2	0	8	1	6
164131	0	28	16	5	0	2	0	2	0	4
164636	0	24	13	5	0	1	1	1	0	4
164939	1	29	14	4	1	1	0	1	0	6
165032	0	24	13	5	1	2	1	2	0	6
165436	0	27	16	5	0	2	0	8	0	4
165638	0	27	16	5	0	2	0	6	0	6
165840	0	35	11	2	0	2	0	2	0	8
165941	1	28	17	2	0	2	0	8	1	7
166438	0	32	16	5	0	2	0	5	1	6
167036	1	30	17	5	0	2	0	8	1	1
167238	1	33	16	5	0	1	0	7	1	3
167440	1	30	16	5	0	2	0	4	0	2
167743	1	26	16	5	0	2	0	5	1	4
168139	0	25	16	5	0	2	1	3	1	3
168341	0	32	16	2	0	2	0	3	0	9
168947	1	28	14	5	0	1	1	6	1	6
169444	1	29	16	5	0	0	1	3	1	4
169545	0	22	15	5	0	0	1	8	0	4
169949	0	29	16	5	0	2	0	5	0	6
170631	1	33	16	5	0	2	0	7	1	3
170934	1	28	17	2	0	2	0	6	0	8
171330	0	27	12	5	0	2	0	7	0	6
171633	0	28	14	5	0	2	0	3	0	5
171734	1	28	16	5	0	2	0	6	1	3
172029	0	27	17	5	0	2	0	7	1	5
172332	1	30	13	2	0	2	0	3	0	5
172433	0	23	14	5	0	2	1	3	0	4
172938	1	32	11	4	1	0	0	1	1	4
173233	0	30	16	5	0	2	0	8	1	3
173334	0	28	16	5	0	1	1	6	0	4
173435	1	29	12	5	0	1	0	1	0	4
173536	1	35	16	5	0	1	0	8	1	3
173637	1	23	14	3	0	1	1	1	0	5
173940	1	27	16	5	0	0	1	6	1	3
174841	0	23	16	5	0	2	0	7	0	5
175035	0	24	12	2	0	2	0	6	0	2
175338	1	22	16	3	1	2	0	8	0	4
175742	1	35	16	5	0	2	0	8	1	5
176037	1	30	16	5	0	2	0	8	1	4
176239	0	33	16	5	0	2	0	6	0	5
176441	0	29	16	5	0	2	0	6	0	4
176542	1	28	16	5	0	0	0	3	0	5
176845	1	26	12	1	0	2	0	4	0	6
177140	1	32	16	5	0	1	0	6	0	3
177241	0	27	16	5	0	2	0	7	1	2
177645	1	29	12	5	0	2	0	3	0	7
177746	1	30	17	5	0	2	0	8	1	6
178748	0	33	14	2	0	1	0	3	0	3
178849	0	24	17	5	1	2	0	6	0	4
178950	0	34	16	5	1	2	1	7	0	6
179245	1	32	16	2	0	2	1	4	0	6
179548	1	26	15	5	0	1	1	4	0	6
180230	1	27	17	5	1	2	0	8	1	4
180432	1	34	16	5	0	1	0	7	1	3
180533	1	31	16	5	0	0	0	4	0	2
180836	1	33	17	2	0	2	0	6	0	5
181131	1	33	12	4	1	2	0	4	0	13
181232	1	26	16	5	0	2	0	6	1	0
181636	1	33	12	2	0	2	0	6	1	4
182436	1	35	17	5	0	2	0	6	1	4
182840	0	31	17	2	0	2	0	7	1	10
183034	0	33	14	2	0	1	0	6	1	3
183741	0	35	17	5	0	2	0	5	0	5
185038	0	31	12	2	0	2	0	2	0	8
185139	1	31	16	5	0	2	0	8	1	8
185341	1	24	13	5	0	1	1	3	0	8
185947	1	29	16	5	0	2	0	2	0	4
186444	1	25	16	1	0	2	1	2	0	7
186545	1	34	16	5	1	2	0	7	1	5
186848	1	28	14	5	0	2	0	7	0	3
187345	1	31	17	1	0	0	0	1	0	3
187547	1	32	12	5	0	2	0	8	1	7
187850	0	22	13	5	1	2	0	3	0	6
188145	1	32	16	5	0	0	0	6	1	3
188347	1	28	17	2	0	2	0	8	1	3
188448	1	25	16	5	1	2	0	5	0	4
188549	0	23	16	1	0	2	0	6	0	5
188751	0	28	15	5	0	2	0	7	1	3
189349	1	26	16	5	0	2	0	7	1	2
189450	0	23	14	3	1	0	1	3	0	5
189652	0	30	16	5	0	2	0	7	1	5
190031	1	27	16	3	1	2	0	2	0	3
191033	1	28	16	5	0	2	0	6	1	10
191235	0	24	14	5	1	2	0	6	0	5
191336	0	30	17	5	0	2	0	6	0	5
192035	1	30	16	2	0	2	0	4	0	5
192136	0	22	14	5	0	2	0	8	0	3
192237	1	35	17	5	0	1	0	8	1	6
192439	1	34	12	5	0	2	0	4	0	4
192540	1	28	16	5	0	1	0	6	1	4
192641	1	34	12	5	0	0	0	4	1	5
192843	0	28	16	5	0	2	0	3	0	5
193239	1	30	14	5	0	0	1	7	1	4
193845	0	24	11	5	0	2	0	6	1	3
194140	1	30	12	2	0	2	0	6	1	1
194443	0	27	13	5	0	2	1	4	1	3
194645	0	27	17	2	0	2	0	8	0	3
194746	0	35	16	1	0	2	0	8	1	4
194847	1	34	16	5	0	2	0	7	1	2
195041	1	31	16	2	0	2	1	5	0	3
195445	1	26	16	5	0	2	0	3	0	15
195647	1	35	14	5	0	1	0	4	0	12
195849	0	25	16	5	0	2	0	5	0	2
195950	0	30	12	5	0	1	0	2	0	4
196144	1	31	16	5	0	2	0	7	1	3
196346	0	27	13	5	0	2	0	6	0	2
196750	1	26	12	5	0	2	0	3	0	6
197550	1	28	12	2	0	0	0	1	0	9
198047	1	30	17	5	0	2	0	8	0	3
198249	0	27	12	5	0	2	0	5	0	6
198350	0	31	12	5	1	2	0	6	0	8
198653	0	23	15	5	0	0	1	7	0	8
199150	1	28	12	5	0	2	0	6	0	7
199352	1	25	16	1	0	2	0	8	0	4
199453	0	23	14	5	1	1	1	8	0	5
199655	0	32	12	5	0	2	0	6	0	7
199958	0	31	14	5	1	2	1	3	0	8
200008	1	30	16	5	0	1	1	7	1	9
200109	1	32	17	5	0	2	0	7	1	5
200210	0	26	16	5	0	2	0	8	0	3
200311	0	34	15	5	0	2	0	5	0	2
200513	0	25	16	5	0	1	0	3	0	7
200614	1	32	16	5	0	2	0	5	1	7
200917	1	23	14	1	0	1	1	3	0	11
201111	0	29	11	2	0	2	0	4	0	7
201414	1	22	15	2	0	1	1	1	0	2
201818	1	30	17	5	0	2	1	7	1	6
202113	1	23	16	5	0	1	0	3	0	5
202820	1	36	12	2	0	2	0	6	1	15
203418	0	29	16	5	0	2	1	4	0	2
204016	1	25	16	5	0	1	0	6	1	5
204218	0	29	16	5	1	2	1	6	0	3
204319	1	27	16	3	0	2	0	7	1	4
204521	1	31	16	2	0	2	0	4	1	6
204622	1	30	17	2	0	2	0	5	0	1
205119	0	31	16	2	0	2	0	6	1	2
205220	1	30	16	5	0	2	0	4	1	9
205826	0	31	16	5	0	2	0	8	1	4
206222	0	30	16	5	0	1	0	2	0	5
206323	1	33	13	5	0	0	0	5	1	10
206727	0	25	13	5	0	2	0	4	0	4
206828	0	22	16	5	0	2	1	4	0	2
206929	0	33	16	5	0	2	0	8	1	4
207426	0	27	12	5	0	2	0	4	1	0
208024	1	34	16	5	0	1	0	6	1	3
208125	1	26	16	1	0	2	0	5	0	6
208226	1	24	16	5	0	2	0	5	0	3
208327	0	30	16	5	0	2	0	8	1	3
209127	1	32	12	5	0	0	1	4	1	16
209228	1	29	16	5	0	2	0	6	1	9
209329	1	32	16	5	0	2	0	6	0	4
210011	0	24	16	5	0	2	0	5	0	8
210415	1	26	16	5	0	2	0	5	0	4
210617	1	32	13	5	0	2	0	8	1	3
211114	1	30	13	2	0	2	0	4	0	5
211215	0	29	17	5	1	2	0	6	0	3
211316	1	31	13	2	0	2	0	6	1	7
211619	0	27	16	1	0	2	0	6	0	3
211720	0	32	17	4	1	2	0	4	0	8
211821	0	28	15	5	1	2	0	5	0	4
211922	1	26	14	5	0	1	1	5	1	3
212116	0	30	14	4	1	0	1	3	1	7
212217	1	23	13	3	0	1	0	3	1	4
212419	1	29	16	5	0	2	0	2	0	8
212823	0	23	15	5	0	1	1	7	0	3
213017	0	25	16	4	1	2	1	6	0	2
213421	1	26	13	5	0	2	0	4	1	12
214019	1	31	16	5	0	2	0	7	1	2
214524	0	24	14	5	0	1	1	2	0	4
214625	1	34	16	5	0	2	0	7	1	9
214726	0	23	15	5	0	1	1	3	0	4
217126	0	24	11	2	0	2	0	3	1	9
217429	1	33	17	5	0	2	0	8	1	5
219231	0	27	16	5	1	1	0	1	0	3
220721	0	28	16	5	0	2	0	7	0	14
221319	1	28	11	2	0	0	0	1	0	14
223929	0	31	14	5	1	2	0	6	1	4
227533	1	33	16	5	0	2	0	7	1	4
228434	1	24	13	5	0	1	0	4	1	8
231928	1	30	12	5	0	2	0	6	0	4
233326	0	34	17	5	0	2	0	8	1	5
237334	1	23	16	4	1	0	0	5	0	5
238033	0	34	16	5	0	2	0	5	1	5
239944	1	32	16	5	0	2	0	4	1	10
245333	1	31	17	5	0	2	0	8	1	6
246133	1	28	14	5	0	0	0	2	0	3
248238	1	33	11	5	1	0	0	4	1	3
248339	0	26	17	2	0	2	0	6	0	5
249947	1	32	14	5	0	1	0	8	1	4
250932	1	32	17	5	0	2	0	8	1	3
251833	0	32	16	5	0	2	0	8	1	6
255639	1	27	16	5	0	2	0	6	0	6
255740	1	27	16	5	0	1	1	4	0	4
256540	1	22	15	2	0	1	1	2	0	11
257542	1	30	17	5	0	2	0	7	1	7
257845	0	26	16	5	0	2	0	6	0	3
257946	1	28	13	5	1	2	0	7	1	10
270332	0	31	17	5	0	2	0	7	0	6
274542	1	29	14	5	0	2	1	3	0	12
275645	0	24	16	5	0	2	1	2	0	2
280739	1	32	11	5	1	0	0	4	1	2
280941	1	29	17	5	0	2	0	5	0	4
285345	1	33	11	5	0	0	0	5	1	1
285446	0	32	16	5	0	2	0	5	1	6
286650	0	30	14	5	0	2	0	6	0	5
289555	1	32	11	2	0	2	0	4	0	6
290136	1	28	16	1	0	2	1	6	1	4
293748	1	34	16	2	0	2	0	8	0	4
295146	1	27	11	2	0	1	0	1	0	2
298051	1	31	17	5	0	2	1	6	1	3
299154	0	24	14	5	0	1	1	2	1	2
299760	0	27	16	1	0	0	1	1	0	9
300618	0	22	15	2	0	0	1	4	0	6
300719	0	30	16	5	0	2	0	6	1	9
303119	1	30	12	2	0	0	0	1	0	7
303624	0	32	17	5	0	2	0	6	1	3
304727	1	33	17	5	0	2	0	8	1	6
305830	1	25	16	2	0	2	1	5	0	3
308129	0	24	12	5	0	2	0	3	0	4
308331	0	29	15	5	0	2	1	3	1	4
309636	1	29	16	3	0	1	0	1	0	3
310621	1	33	15	5	0	2	0	7	1	10
314225	0	24	13	5	0	2	1	5	1	8
316835	1	28	14	5	0	2	0	6	0	6
317332	0	28	16	3	0	2	0	6	0	6
321323	1	31	16	5	0	2	0	6	0	3
322224	1	31	12	2	0	1	0	2	0	3
329440	0	30	16	5	0	2	0	6	1	4
329844	0	28	15	2	0	2	0	4	0	2
333330	1	34	13	5	0	2	0	4	1	2
334635	1	24	13	5	1	2	0	6	1	9
336841	0	27	12	3	0	2	1	3	1	8
339847	1	29	17	5	0	2	0	5	0	4
341834	0	26	17	5	0	2	0	8	1	3
342129	0	27	11	5	0	2	0	6	0	9
346137	0	29	14	5	0	2	0	8	1	4
346945	1	23	12	5	0	2	0	3	0	7
348545	0	25	15	5	1	0	1	3	0	4
349244	0	26	12	5	0	1	1	1	0	4
350330	1	24	14	1	0	2	1	1	0	5
351938	1	25	14	5	0	2	0	4	0	4
352132	0	28	13	5	0	2	1	4	1	3
352738	0	34	16	5	0	2	0	7	1	3
353740	0	22	14	5	0	2	1	2	0	1
355239	1	26	15	5	1	2	0	6	1	4
358144	1	30	13	5	0	2	0	6	1	2
360030	1	32	16	5	0	2	0	4	0	3
361941	0	27	16	5	1	2	0	4	0	11
365343	1	29	16	5	0	2	1	4	0	5
366042	1	26	16	5	0	2	1	6	0	9
368551	0	27	16	5	0	2	0	8	1	5
368753	1	33	16	5	1	2	0	4	0	1
371843	1	31	14	5	0	1	1	4	1	6
377451	1	26	16	5	0	0	0	7	1	19
378756	0	26	16	5	0	2	0	5	1	5
378857	1	33	16	5	0	0	0	5	1	7
379657	1	26	16	3	0	1	1	2	0	7
380036	0	28	13	5	0	2	0	4	1	6
381038	1	30	15	5	0	1	1	2	0	2
381543	1	24	14	5	0	2	0	8	0	3
382242	1	32	17	5	0	2	0	4	0	3
385046	0	28	17	5	0	2	0	7	0	2
385450	0	28	14	5	0	2	0	5	0	4
387959	0	26	17	5	0	2	1	4	1	1
389357	1	28	16	5	0	2	0	5	0	1
391748	1	31	16	5	0	2	0	6	0	7
392750	0	32	14	5	0	2	0	6	1	4
393550	0	27	16	5	0	2	0	2	0	7
394956	1	29	14	5	0	2	0	7	1	3
395756	1	35	14	5	0	2	0	8	1	4
395958	0	27	11	2	0	2	0	4	1	6
397154	1	29	16	5	0	2	0	3	0	4
397760	0	31	16	5	0	2	0	8	1	1
397861	0	32	14	5	0	2	0	8	1	7
406432	0	27	16	2	0	2	0	4	1	4
406836	1	31	15	5	0	2	0	6	1	3
413934	1	33	17	5	0	1	1	8	1	10
414229	0	33	14	5	0	2	0	6	1	4
419239	1	28	15	2	0	2	0	3	0	6
421226	0	34	16	1	0	0	1	3	0	8
422632	1	24	16	5	0	2	0	7	0	3
424939	0	28	12	5	0	2	0	8	1	9
429040	1	34	17	5	0	2	0	6	1	2
432332	1	33	16	5	0	1	0	8	1	6
433839	0	27	12	5	0	2	0	2	1	3
436239	1	29	16	5	0	1	0	7	1	1
441939	1	27	17	5	1	2	0	8	1	10
445543	0	30	12	5	0	2	0	7	1	2
449753	0	25	16	1	0	0	0	6	0	8
453441	0	33	14	5	0	2	0	6	0	5
453542	1	34	11	5	0	0	0	1	0	14
459453	1	29	17	5	0	2	0	5	0	7
461743	0	29	16	5	0	2	0	6	1	6
462139	1	29	17	5	0	2	0	6	0	1
463040	1	31	12	5	0	1	0	7	1	6
467351	0	31	16	5	0	1	1	6	1	2
468050	1	32	16	5	0	2	0	8	1	3
469961	1	30	16	5	0	0	0	8	1	8
473952	1	32	11	2	0	2	1	6	1	9
479762	0	24	16	5	0	1	1	1	0	1
481042	1	32	17	5	0	2	0	8	1	9
485757	1	34	14	2	0	0	0	6	0	4
486759	0	34	16	5	1	2	0	8	1	4
492754	1	29	12	5	0	2	0	3	1	5
497865	0	29	15	2	0	2	0	5	0	3
500222	1	26	16	5	0	2	0	7	1	10
506234	0	27	16	5	0	1	0	2	0	3
510326	1	29	16	5	0	2	0	7	1	5
513736	1	25	16	1	0	0	1	1	0	1
516742	0	31	16	5	0	2	0	6	0	6
518746	0	25	12	5	1	2	1	6	1	4
519647	0	29	16	5	0	2	0	7	1	4
519950	1	33	14	5	0	0	0	6	1	5
520228	0	22	13	5	0	1	0	6	0	11
522434	1	27	16	5	0	2	0	7	1	8
523032	0	32	16	1	0	1	0	6	1	7
524135	0	23	16	5	1	2	1	3	0	10
525541	1	30	16	5	0	2	0	6	0	9
530635	0	30	17	5	0	2	0	7	1	2
531536	0	31	16	5	0	1	0	1	0	4
536647	1	33	12	2	0	2	0	4	0	8
540436	0	35	17	2	0	2	0	4	1	4
541640	0	26	16	5	0	2	0	3	0	2
545345	0	31	16	5	1	2	0	6	0	4
547046	1	28	16	5	0	2	0	6	0	2
548250	0	23	16	1	0	2	0	8	0	4
550439	0	23	14	5	0	1	1	1	0	6
552241	0	25	14	3	0	2	0	3	0	8
553344	1	33	17	5	0	1	0	7	1	5
555651	1	34	17	1	0	2	0	6	1	1
555954	0	29	14	5	0	2	0	4	0	7
557857	0	25	16	5	0	2	0	3	0	10
558657	0	22	15	5	0	0	1	7	0	4
558960	1	33	16	5	0	1	0	8	1	4
559053	1	35	16	5	0	1	0	3	1	4
559457	0	35	17	1	0	2	0	6	1	5
561242	1	24	13	4	0	1	0	2	0	8
561444	0	23	16	1	0	1	0	3	0	4
562446	1	32	17	5	0	1	0	6	1	9
566454	1	27	17	2	0	2	0	8	1	6
567052	0	33	17	5	1	2	1	6	0	7
567961	1	22	15	5	1	1	1	1	0	7
568963	1	31	17	5	0	2	0	6	1	4
569965	1	31	16	5	0	0	0	3	1	10
570243	1	27	12	2	0	0	0	1	0	13
571144	0	25	16	5	1	0	1	8	0	1
572045	1	33	16	5	0	0	1	2	0	5
573249	0	30	16	5	0	2	0	7	1	6
573451	0	22	16	1	0	1	0	8	0	0
578057	1	27	13	5	0	2	1	4	0	5
579665	1	34	12	5	0	0	0	3	1	8
579867	1	32	16	5	0	1	0	8	1	2
580044	1	30	16	5	1	2	0	4	0	10
580650	1	33	17	2	0	2	0	8	1	7
581349	0	33	14	2	0	0	0	1	1	10
581450	0	23	16	5	0	0	0	2	0	1
583858	0	32	14	5	0	2	0	7	1	7
585862	1	27	14	5	0	2	0	7	1	2
587664	1	26	11	5	0	2	0	6	0	5
589567	0	25	16	4	1	2	0	4	0	4
590047	0	23	13	5	0	0	1	2	0	4
592455	0	35	17	5	0	2	0	8	1	2
594156	0	29	16	5	1	2	0	5	0	7
597869	0	32	16	5	0	2	0	8	1	4
598568	0	26	17	5	0	2	1	5	0	3
599065	0	24	16	5	0	1	0	1	0	2
599469	1	32	14	2	0	0	0	1	1	6
601127	0	22	15	1	0	1	1	8	0	4
604537	0	23	16	1	0	1	1	8	0	2
609143	1	32	14	5	0	1	0	6	0	7
611938	0	22	16	6	0	2	0	4	0	4
613538	1	27	16	5	0	2	0	7	0	6
615744	1	30	14	5	0	2	0	4	1	4
617748	1	30	14	5	0	2	0	6	1	6
618952	0	22	12	5	0	1	0	1	0	6
620434	1	29	15	5	1	2	0	7	1	7
622236	0	23	16	5	0	1	0	3	0	5
623844	0	26	14	2	0	2	1	3	0	3
626648	1	25	16	3	0	0	0	3	0	5
627549	1	33	12	5	0	1	0	6	1	14
627852	0	28	14	5	0	2	0	5	0	4
628248	0	26	13	5	0	2	0	5	1	3
633847	1	25	16	5	0	2	0	3	0	3
635245	0	30	16	5	0	2	0	6	0	7
644246	1	35	12	5	0	2	0	7	1	3
645450	1	30	16	5	0	2	1	6	1	4
645551	1	25	16	5	1	2	0	6	0	3
647858	0	27	14	1	0	2	0	5	0	5
654350	1	30	14	5	1	2	0	6	1	6
654552	1	31	16	5	0	2	0	8	0	3
654754	1	34	11	2	0	1	1	3	0	7
656253	0	28	17	5	0	2	0	8	0	3
656657	0	25	17	5	0	1	0	3	0	3
663755	1	25	12	5	0	2	0	8	0	2
664757	0	26	15	5	0	0	1	2	0	4
665254	1	33	14	5	0	1	1	6	1	9
667056	0	22	15	5	0	2	1	4	0	7
668361	0	31	16	5	0	2	0	7	0	3
671855	0	27	16	5	0	2	1	7	1	4
672756	0	33	14	5	0	2	0	5	1	5
673455	1	35	17	5	0	1	0	5	1	2
675661	0	31	17	5	0	2	0	5	1	6
677766	0	29	16	5	0	2	0	4	0	10
679568	1	29	16	5	0	1	1	7	1	5
679770	0	26	12	5	1	0	1	1	0	7
680250	1	25	16	5	1	0	0	3	0	3
680452	1	35	16	5	0	1	0	8	1	4
680957	1	30	14	2	0	2	0	4	0	10
685058	0	33	17	5	0	2	1	8	1	1
687163	0	22	14	2	0	2	0	2	0	4
688569	1	28	17	5	0	2	0	3	0	8
689470	0	36	12	5	0	2	0	2	0	5
690152	0	30	17	5	0	0	0	1	0	8
692964	0	25	12	5	0	2	0	5	0	7
693764	0	31	15	3	0	2	0	7	0	4
694362	1	22	15	4	1	1	1	1	0	4
698168	0	25	16	5	0	2	0	6	0	3
700634	0	30	13	5	0	2	0	6	1	6
701535	1	33	17	1	0	2	0	6	1	2
702133	1	34	16	5	0	0	0	6	1	1
704238	0	26	16	5	0	1	0	2	0	3
707749	0	32	12	5	0	2	0	3	1	11
709551	1	33	16	5	0	2	0	8	1	4
713239	1	30	17	2	0	1	1	6	1	9
715041	1	32	12	2	0	1	0	5	1	7
715647	1	33	16	5	0	0	0	7	1	5
715950	1	29	17	5	0	2	0	7	1	2
720337	0	23	16	1	0	1	0	8	0	5
723141	0	31	17	5	0	2	0	7	1	8
724446	0	24	12	5	0	2	0	6	1	6
725751	0	29	12	5	0	2	0	6	0	6
727553	1	27	17	5	0	1	0	3	0	8
728454	0	22	15	5	0	1	1	8	0	5
729557	1	24	14	2	0	2	0	1	0	7
731140	1	31	17	5	0	2	0	6	0	6
734045	0	23	15	5	0	0	1	7	0	3
735148	0	22	14	5	0	1	1	2	0	2
737960	1	24	16	3	0	0	0	4	1	7
742549	0	27	16	5	0	2	0	8	1	8
748258	1	25	12	5	0	1	0	2	1	9
748662	1	33	16	5	1	2	0	6	0	2
749361	1	29	17	2	0	2	1	3	0	7
751348	0	26	13	4	1	2	0	3	0	3
753150	0	23	13	5	0	0	1	1	0	10
757764	1	36	17	1	0	0	0	8	1	6
759869	0	34	16	5	0	2	0	7	0	10
761957	1	30	17	5	0	2	0	8	1	6
763557	0	27	17	1	0	1	1	1	0	12
765864	1	29	16	5	0	1	0	6	1	11
767464	1	30	14	5	0	2	1	4	0	7
769064	0	27	14	5	1	2	1	5	0	6
770352	1	29	16	5	0	2	0	6	1	5
771354	1	26	17	5	0	2	0	4	0	3
774663	0	28	16	5	0	2	0	8	1	5
779370	1	27	15	5	0	2	0	4	0	4
782561	1	32	16	4	0	2	0	6	0	11
784565	1	26	16	5	0	2	0	6	1	3
786569	1	34	12	5	0	2	0	5	1	7
788674	1	35	16	5	0	1	0	8	1	2
788876	1	31	17	2	0	2	0	5	0	8
789373	0	28	12	5	0	2	0	6	1	3
792564	1	31	16	5	0	2	0	7	1	4
792766	0	32	14	5	0	2	0	7	0	8
793465	0	25	16	5	0	2	1	3	0	1
800941	0	30	16	5	0	2	0	7	0	3
802844	1	25	14	2	0	0	0	1	0	5
810843	0	34	16	5	0	2	0	6	0	3
814548	1	31	16	5	0	2	0	6	1	6
814649	0	29	13	5	0	2	0	5	1	3
818455	0	32	17	5	0	2	0	5	1	3
818859	0	34	17	5	0	2	1	7	1	5
820745	0	32	16	5	0	2	0	7	1	3
825553	0	28	16	5	0	2	0	8	1	5
825654	1	31	14	2	0	2	1	6	0	4
826353	1	30	16	5	0	2	0	8	1	3
826454	1	26	16	5	0	2	0	6	0	1
827052	1	29	16	5	0	2	1	4	0	6
828862	1	29	14	5	0	0	0	4	1	5
832651	0	25	16	5	1	2	0	6	1	11
837560	0	30	13	2	0	0	0	3	1	10
837964	1	35	16	5	0	2	0	6	1	5
841349	1	27	14	5	0	1	1	4	0	4
843151	0	29	13	5	1	2	0	3	0	11
844961	1	33	16	5	0	2	1	6	1	4
845458	1	31	16	1	0	2	0	5	0	8
849264	1	32	16	2	1	2	0	4	0	5
849971	0	25	16	5	0	2	0	4	0	2
852455	1	29	16	5	0	2	0	3	0	4
856463	1	33	14	5	0	2	0	6	1	4
856766	1	33	14	5	0	2	0	3	0	11
856968	0	31	14	5	0	2	0	8	1	9
861456	1	32	14	5	0	0	0	6	1	5
865363	0	24	11	5	0	0	1	6	0	3
867468	0	23	11	2	0	1	0	2	0	6
870861	0	31	17	5	0	1	0	8	1	4
871762	0	28	16	5	0	2	0	6	1	3
871964	0	30	13	5	0	1	1	1	0	3
872562	1	31	16	5	0	2	0	8	0	6
872764	1	27	16	5	0	1	0	6	1	6
873968	1	23	16	1	0	0	1	1	0	2
877269	1	23	12	2	0	0	0	1	0	3
878877	0	28	17	5	0	2	1	5	0	6
880157	0	31	17	2	0	2	0	6	1	5
882161	1	29	16	5	0	2	1	4	0	4
884064	1	35	17	5	0	2	0	8	1	6
885975	1	28	16	1	0	2	0	4	0	5
891667	0	26	16	2	0	1	0	1	0	2
894673	1	28	16	5	0	1	0	7	1	3
896778	1	32	12	5	0	2	0	8	1	8
898176	0	33	16	5	0	2	0	6	0	13
899885	1	26	16	5	0	2	0	8	0	8
901038	0	30	12	5	0	2	0	7	1	7
901139	1	28	16	5	0	2	0	4	0	1
901442	1	29	16	5	0	2	0	7	1	7
902242	1	36	17	5	0	2	0	8	1	4
904044	1	35	17	5	0	0	0	8	1	5
905147	1	36	17	1	0	0	0	8	1	3
907656	1	32	14	5	0	1	1	4	1	5
908860	0	28	16	5	0	1	1	4	1	4
910241	0	30	12	5	0	1	0	3	0	3
910443	1	28	15	5	0	2	0	6	1	0
911849	1	34	16	5	0	2	1	4	0	4
912447	0	27	16	5	0	2	0	7	1	8
917558	1	35	16	5	0	2	0	6	1	8
922854	0	29	16	5	0	2	0	8	1	6
923755	1	30	13	5	0	2	1	6	1	5
929464	1	29	14	5	0	2	0	7	1	3
930449	1	22	15	5	1	1	1	5	1	6
932554	0	28	16	5	0	2	0	4	0	8
933253	1	30	17	5	0	0	0	7	1	6
942658	0	29	16	5	0	2	0	3	0	2
943862	0	27	15	5	1	1	1	1	0	5
952863	1	23	16	1	0	1	0	7	0	3
955465	0	27	11	5	1	2	1	4	1	2
957974	1	28	16	5	0	2	1	3	0	5
959574	1	28	17	5	0	2	0	5	0	4
962058	0	26	12	5	1	2	0	4	0	6
965367	0	32	12	2	0	2	1	4	1	8
966975	0	23	16	5	0	2	0	2	0	1
969476	0	32	13	5	0	2	1	4	0	4
970764	1	22	16	1	0	2	0	2	0	3
978578	1	34	16	5	1	2	0	8	1	5
979984	1	34	16	2	0	2	1	7	1	9
983773	0	28	16	5	0	2	0	2	0	6
984472	1	28	16	1	0	0	1	1	0	6
987074	0	24	16	5	1	2	0	4	0	7
987983	1	27	16	5	0	2	0	7	1	3
989987	0	33	13	5	1	2	0	7	1	5
990366	0	22	15	5	0	0	1	4	0	5
991267	0	30	14	5	0	2	0	7	1	5
994273	0	30	16	5	0	0	0	4	0	8
995174	0	25	12	5	0	2	0	2	0	8
996782	1	28	16	5	0	2	0	6	0	4

## Sheet: 2
Sleep_variable	LC1_loading	LC2_loading	LC3_loading	LC4_loading	LC5_loading	LC6_loading	LC7_loading	LC1_sd	LC2_sd	LC3_sd	LC4_sd	LC5_sd	LC6_sd	LC7_sd
PSQI_Comp1_SleepSatisfaction	0.7248	-0.215015	-0.226198	0.208354	-0.435202	0.378602	0.0334117	-0.17838	-0.180339	0.198447	0.229118	-0.183504	0.188073	-0.272987
PSQI_Comp2_SleepLatency	0.719508	-0.353802	0.205107	-0.164986	0.0649555	-0.53167	0.0308356	-0.185295	-0.169503	0.212383	0.220779	-0.218493	0.13228	-0.270627
PSQI_Comp3_SleepDuration	0.223712	-0.125815	-0.204838	0.834313	0.141588	-0.0788537	0.412096	-0.224159	-0.244611	0.282648	0.216073	-0.326068	0.323607	-0.291979
PSQI_Comp4_SleepEfficiency	0.328907	-0.223915	-0.184871	-0.147827	0.175939	0.165319	0.852858	-0.249949	-0.178592	0.222289	0.276101	-0.302206	0.317501	-0.282355
PSQI_Comp5_SleepDisturbance	0.566717	-0.169126	-0.163384	-0.0675306	0.643207	0.34045	-0.298918	-0.175655	-0.187992	0.216728	0.257335	-0.180232	0.240705	-0.235699
PSQI_Comp6_SleepMeds	0.390678	0.171909	0.846288	0.125963	0.0642871	0.260151	0.118055	-0.187315	-0.313355	0.148263	0.283515	-0.24821	0.212535	-0.228881
PSQI_Comp7_DaytimeFunctioning	0.574382	0.739198	-0.326634	0.0176216	0.0342134	-0.107186	0.063349	-0.179148	-0.161575	0.274311	0.225829	-0.186904	0.16266	-0.199159

## Sheet: 3
Behavior_variable	LC1_loading	LC2_loading	LC3_loading	LC4_loading	LC5_loading	LC6_loading	LC7_loading	LC1_sd	LC2_sd	LC3_sd	LC4_sd	LC5_sd	LC6_sd	LC7_sd
Employment_status	-0.102733	0.021421	-0.0285643	0.144114	0.0085145	0.0672684	0.120281	-0.0566895	-0.0711417	0.0766889	0.0771352	-0.0844472	0.0844781	-0.0791485
Household_income	-0.126368	-0.136203	-0.039397	0.135471	-0.229113	0.0918632	-0.0755718	-0.0730884	-0.0814753	0.0933792	0.0963214	-0.0840165	0.0972993	-0.101462
In_school	0.00333622	0.17088	0.0558676	0.162521	0.0122663	-0.0882597	0.110287	-0.0615026	-0.0727278	0.0943667	0.0859441	-0.090286	0.0885933	-0.086712
Relationship_status	-0.0242596	-0.00222456	-0.11017	0.0429865	-0.111549	0.209021	-0.0533768	-0.0582728	-0.0786812	0.0782119	0.0913039	-0.0895034	0.078884	-0.093023
BMI	0.0690894	-0.100811	-0.227415	0.112096	0.151246	0.064008	0.0959399	-0.0762398	-0.0968795	0.0835334	0.104408	-0.0970981	0.100212	-0.0993583
Hematocrit	0.0884867	-0.0647826	-0.0380751	-0.0615308	-0.0747424	-0.0305763	-0.0451608	-0.0502403	-0.0593019	0.0718843	0.0701527	-0.0673529	0.0705869	-0.0734795
Anxious_Depressed_ASR	0.468431	0.323952	-0.0707579	0.0424983	0.145295	-0.103061	-0.0489708	-0.127087	-0.0855874	0.126003	0.112129	-0.0946693	0.0899107	-0.130395
Withdrawn_ASR	0.299326	0.207065	-0.152061	0.024445	0.121485	-0.242269	0.0699946	-0.0996589	-0.090205	0.103114	0.112331	-0.103643	0.0877003	-0.125993
Somatic_complaints_ASR	0.617496	0.110441	0.0295363	-0.00999719	0.158774	-0.0171908	0.0305799	-0.16128	-0.0889674	0.0923099	0.0947446	-0.0749763	0.0806386	-0.158094
Thought_problems_ASR	0.383103	0.30601	-0.172367	0.111935	0.200722	-0.0526542	-0.0591194	-0.117036	-0.100329	0.126426	0.119567	-0.099702	0.101716	-0.124144
Rule_breaking_behavior_ASR	0.299502	0.167915	-0.116926	0.0352663	0.0899999	0.0271797	0.0162261	-0.0946728	-0.0796063	0.0906796	0.0881304	-0.0793005	0.0804352	-0.100822
Aggressive_behavior_ASR	0.349024	0.214132	-0.0524343	0.162549	0.204876	-0.00219506	0.0175426	-0.120053	-0.086565	0.111886	0.105808	-0.0917924	0.100143	-0.124109
Attention_problems_ASR	0.41334	0.447394	-0.244589	-0.047022	0.0249773	0.0532046	-0.00806896	-0.113246	-0.107343	0.153074	0.130972	-0.112918	0.101934	-0.125602
Intrusive_ASR	0.0959831	0.118205	-0.0988125	0.0131708	0.0479275	0.0964186	0.00504053	-0.0592637	-0.0674142	0.0745223	0.0785187	-0.0760679	0.0729187	-0.0794155
Other_problems_ASR	0.48273	0.344381	-0.0889659	0.046962	0.177903	-0.0884155	-0.00137309	-0.135344	-0.0901299	0.131353	0.117028	-0.0955708	0.0954118	-0.137537
Internalizing_ASR	0.556073	0.281361	-0.0695954	0.0282758	0.168672	-0.125985	-0.00281499	-0.147705	-0.0895454	0.119177	0.112494	-0.0922516	0.0882978	-0.150032
Externalizing_ASR	0.340851	0.222563	-0.110179	0.104086	0.161031	0.0430322	0.0176998	-0.112303	-0.0857394	0.10596	0.101843	-0.0879455	0.0919217	-0.115544
Critical_items_ASR	0.436635	0.400237	-0.0602888	0.0795037	0.216873	-0.00129359	-0.0200017	-0.13349	-0.0915265	0.147966	0.125019	-0.0997344	0.103299	-0.132773
Total_problems_ASR	0.537584	0.362982	-0.141135	0.0526362	0.174903	-0.051614	-0.0034472	-0.147991	-0.0980371	0.137359	0.123086	-0.0991542	0.0977764	-0.146934
DSM_Anxiety_problems_ASR	0.502429	0.2735	-0.0773657	0.120549	0.177823	0.00720555	0.00931444	-0.146191	-0.0904189	0.119758	0.109495	-0.0922204	0.0942754	-0.142499
DSM_ADHD_problems_ASR	0.395089	0.36574	-0.0776132	0.0318372	0.0599866	0.0339166	-0.00951134	-0.112679	-0.0806316	0.129765	0.107476	-0.0922501	0.0863484	-0.116613
DSM_Hyperactivity_problems_ASR	0.392315	0.210064	0.0879499	0.0476568	0.117848	-0.0168435	0.0220175	-0.117325	-0.0798392	0.0970954	0.0932923	-0.0798695	0.0801142	-0.118321
DSM_Depressive_problems_ASR	0.609625	0.318442	-0.0999618	-0.0479915	0.0520541	0.000767205	0.0350045	-0.15288	-0.0918501	0.122499	0.107238	-0.0899293	0.0822518	-0.154213
DSM_Avoidant_personality_problems_ASR	0.256848	0.201624	-0.147496	-0.0266094	0.0721236	-0.276457	-0.0154898	-0.0808717	-0.0873176	0.101914	0.110754	-0.106427	0.0811549	-0.11576
DSM_Antisocial_personality_problems_ASR	0.30024	0.183362	-0.142375	0.0575787	0.117797	0.0183783	0.0976905	-0.107552	-0.0859695	0.0941538	0.0973411	-0.0869929	0.0911577	-0.114288
DSM_Somatic_problems_ASR	0.424749	0.174226	0.064098	-0.00686641	0.185794	-0.00325227	0.00515194	-0.123083	-0.0838589	0.0998011	0.0975276	-0.0790757	0.08803	-0.126325
DSM_Inattention_problems_ASR	0.310675	0.420462	-0.204233	0.0111128	-0.00340788	0.0705127	-0.0347818	-0.0936945	-0.0955146	0.144125	0.122312	-0.106488	0.0965623	-0.107727
Childhood_conduct_SSAGA	0.229577	0.0490215	-0.201091	0.00295787	0.102715	-0.0490813	-0.050233	-0.0748952	-0.0889117	0.0686645	0.0897835	-0.0846299	0.0830743	-0.0935168
Panic_disorder_SSAGA	0.144241	0.0356874	-0.00791851	-0.0398599	-0.0155147	0.0654304	-0.0275335	-0.0647392	-0.0612161	0.0676586	0.0695454	-0.0686095	0.0720977	-0.0790831
Agoraphobia_SSAGA	0.0838869	0.114487	-0.20184	-0.00693787	-0.0212284	0.0397218	0.0159381	-0.0535173	-0.0896218	0.0725378	0.086687	-0.0812351	0.0845271	-0.0831945
Major_depressive_episode_SSAGA	0.332889	0.230276	0.0252328	-0.0253295	0.067412	-0.0497541	-0.054781	-0.0949446	-0.0746377	0.101595	0.0884307	-0.0829697	0.0808934	-0.100571
Num_depressive_symptoms_SSAGA	0.3496	0.234483	0.0113738	-0.0202842	0.0357491	0.000997094	0.00881595	-0.10011	-0.0728455	0.0981563	0.0863761	-0.0791557	0.0785807	-0.107321
Picture_sequence_memory	-0.00368668	-0.0399944	-0.217653	-0.156112	-0.0230589	-0.0722579	0.133833	-0.0523031	-0.0924825	0.077463	0.0895033	-0.094894	0.0911031	-0.083149
Dimensional_change_card_sort	0.00397323	-0.088259	0.00528719	0.00687616	-0.0685417	0.0112127	0.160578	-0.0556326	-0.0602548	0.0707428	0.074064	-0.0774967	0.0786823	-0.0733491
Flanker_inhibitory_control_attention	-0.0210495	-0.100685	-0.0621637	0.0653725	-0.0330847	0.0504061	0.0688238	-0.0518582	-0.0646437	0.070874	0.0710022	-0.075597	0.0723506	-0.0708174
Penn_Progressive_matrices_accuracy	-0.0139711	0.202292	-0.117076	-0.173231	-0.0675584	-0.060851	0.00153968	-0.0607564	-0.0782637	0.0966027	0.0858511	-0.0907048	0.0890109	-0.0839222
Penn_Progressive_matrices_RT	-0.00628758	0.210235	-0.182166	-0.123784	-0.0654061	-0.0717885	-0.125056	-0.0686606	-0.085666	0.0953968	0.0966739	-0.0953319	0.0920018	-0.0873449
Oral_reading_recognition	0.0220167	0.201778	0.0287737	-0.141618	-0.188252	0.113354	-0.0422478	-0.0618606	-0.0747309	0.0999298	0.0964947	-0.0882044	0.0964778	-0.0924116
Picture_vocabulary	0.0368569	0.132624	0.00020895	0.0270981	-0.173116	0.03631	-0.0650623	-0.053306	-0.0672889	0.0840982	0.0860696	-0.0738175	0.085246	-0.0820875
Pattern_comparison_processing_speed	0.0131886	-0.0528269	-0.142834	-0.0459347	0.0560449	-0.0969764	0.132282	-0.0557237	-0.0746021	0.0652157	0.0810488	-0.0820628	0.0806938	-0.0756155
Variable_short_Penn_line_orientation_accuracy	0.000670817	0.063078	-0.0707625	-0.141053	-0.110008	0.106217	-0.0162903	-0.0555718	-0.0703625	0.076838	0.0790854	-0.0844349	0.0831922	-0.0857818
Variable_short_Penn_line_orientation_RT	0.046031	0.053858	-0.170982	-0.0591982	-0.0176021	-0.0393518	-0.202651	-0.0596215	-0.0801416	0.070457	0.0907329	-0.093158	0.0922086	-0.0769184
Short_Penn_continuous_performance_true_positives	0.0919776	0.0610676	0.0115149	-0.0542585	-0.0411317	0.0960472	-0.15844	-0.0502153	-0.0639925	0.0711426	0.076921	-0.0800194	0.0777686	-0.0704433
Short_Penn_continuous_performance_sensitivity	0.0526723	-0.00981565	0.0729356	-0.0550952	-0.147371	-0.0292631	-0.129158	-0.0542891	-0.0690734	0.0669689	0.0795774	-0.0730385	0.0851659	-0.0789811
Short_Penn_continuous_performance_specificity	-0.0438277	0.11251	-0.0787044	-0.0771338	-0.0761419	-0.0141776	-0.178718	-0.0682818	-0.068227	0.0814885	0.08609	-0.0852408	0.0883903	-0.0824371
Penn_word_memory_accuracy	0.0509224	-0.0734588	-0.0310782	-0.061215	0.00819411	-0.0133373	-0.0785615	-0.0493798	-0.0602537	0.0672513	0.0689729	-0.0706151	0.0723218	-0.0709081
Penn_word_memory_RT	0.0652122	0.000940917	0.0981785	-0.0968568	-0.0335596	0.109303	-0.149131	-0.0599565	-0.0693928	0.0749032	0.0831089	-0.086069	0.086736	-0.0782708
List_sorting_working_memory	0.0305345	-0.163314	-0.142141	-0.163548	-0.096568	0.125604	0.0695332	-0.056786	-0.0809985	0.0927458	0.0898019	-0.0943357	0.0911941	-0.0897438
Language_task_accuracy	0.000496942	0.0160652	-0.0617668	-0.194304	-0.169848	0.119929	0.00387041	-0.0620266	-0.0787766	0.0899454	0.0855827	-0.0894549	0.0937827	-0.092422
Language_task_RT	0.116014	0.0163734	0.0300803	0.153363	0.111351	0.127985	-0.151884	-0.062902	-0.0751012	0.0841919	0.0839666	-0.0870971	0.0873843	-0.0809167
Relational_task_accuracy	-0.0457549	0.0451557	-0.00963623	-0.156423	-0.247893	-0.11114	0.0281964	-0.0657755	-0.0829219	0.0918473	0.0966756	-0.0853743	0.101474	-0.0939021
Relational_task_RT	-0.0643489	0.0640798	-0.0512445	0.00333237	-0.00957807	0.0815329	-0.271969	-0.0709741	-0.0706523	0.0810938	0.0884689	-0.094522	0.0959112	-0.0889337
Social_task_random_stimuli_rated_random	-0.018188	0.125302	0.048592	0.135251	0.0433516	-0.132987	-0.0601798	-0.0540808	-0.0680992	0.0779729	0.0771904	-0.0880248	0.0786619	-0.0868294
Social_task_RT_random_stimuli_rated_random	-0.0137462	-0.124422	-0.0606593	0.220723	-0.043618	0.173542	-0.0547143	-0.0552109	-0.0851325	0.0970316	0.0875911	-0.101384	0.0894432	-0.0941639
Social_task_social_stimuli_rated_social	-0.117009	-0.0112874	-0.0152261	0.162639	-0.0668664	-0.054635	-0.00245673	-0.0554315	-0.0688602	0.0781479	0.0715652	-0.0776982	0.0792944	-0.0822441
Social_task_RT_social_stimuli_rated_social	-0.00855893	0.128345	-0.0648188	0.150714	-0.00823198	0.106574	-0.12011	-0.0566126	-0.075006	0.0869202	0.0841327	-0.0878395	0.0825963	-0.0812599
Working_memory_accuracy	-0.0962949	0.0625344	-0.0827316	-0.119558	-0.194041	0.0665978	-0.006296	-0.0722046	-0.0754873	0.0844127	0.0892922	-0.0810959	0.0909371	-0.0921026
Working_memory_RT	0.118308	-0.0398207	0.0495566	0.0146951	0.119427	0.0634511	-0.280846	-0.0573188	-0.0734546	0.082722	0.0956058	-0.0944637	0.0995048	-0.0728096
Delay_discounting_200_AUC	-0.126419	0.184708	-0.0295636	-0.21931	-0.0340645	0.0579489	-0.276807	-0.0966218	-0.080158	0.103992	0.100506	-0.11493	0.116307	-0.109062
Delay_discounting_40K_AUC	-0.0676024	0.16039	-0.0647266	-0.194041	-0.0935312	0.0772444	-0.296851	-0.0900795	-0.0842911	0.104198	0.106312	-0.114646	0.119087	-0.106247
Gambling_task_larger_prediction	0.0667174	0.0778658	0.0262452	0.0364935	0.0647129	-0.0290725	-0.0554436	-0.0537263	-0.0599995	0.0712581	0.0711988	-0.0766227	0.0737625	-0.0706255
Gambling_task_smaller_prediction	-0.0667175	-0.0778655	-0.0262458	-0.0364934	-0.0647118	0.0290717	0.0554444	-0.0537263	-0.0599995	0.071258	0.0711987	-0.0766227	0.0737625	-0.0706255
Gambling_task_RT_larger_prediction	0.037141	0.0798527	0.126791	0.0372125	0.0552047	0.17159	-0.186562	-0.0564649	-0.0791408	0.079199	0.0925364	-0.0942321	0.0864424	-0.0844197
Gambling_task_RT_smaller_prediction	0.0446291	0.0990349	0.112203	0.0652887	-0.00389921	0.235669	-0.169077	-0.0551888	-0.0813058	0.0883862	0.0990849	-0.101081	0.0843597	-0.0906696
Penn_emotion_recognition_total_accuracy	0.0597342	-0.11084	-0.0813349	0.0840814	-0.0352972	0.0721357	-0.0129233	-0.0540358	-0.0672769	0.0722293	0.0724104	-0.0737847	0.0741307	-0.0753687
Penn_emotion_recognition_total_RT	0.0317641	0.000315302	-0.0853554	-0.058012	-0.1095	0.096002	-0.308028	-0.0692025	-0.0737536	0.0795404	0.101884	-0.104163	0.107856	-0.0862864
Penn_emotion_recognition_Anger_accuracy	0.0550609	-0.0345592	-0.0172025	0.0603143	0.00328451	0.115981	0.00877364	-0.0543252	-0.0613685	0.0663669	0.0692156	-0.0732247	0.0677409	-0.0745272
Penn_emotion_recognition_Fear_accuracy	0.0899557	-0.136807	-0.0822354	0.0882953	-0.0260595	-0.0253021	-0.133573	-0.0527143	-0.0674692	0.0781976	0.0769945	-0.0802356	0.0814059	-0.0746007
Penn_emotion_recognition_Happy_accuracy	-0.13899	-0.0763093	-0.118964	0.0368101	-0.076698	-0.137292	0.0376302	-0.0774197	-0.0721213	0.0822924	0.0800274	-0.0799016	0.0750068	-0.0909714
Penn_emotion_recognition_Neutral_accuracy	-0.0241649	-0.0286866	0.104173	0.0401709	-0.0442645	0.0539579	0.0932929	-0.0534176	-0.0650053	0.0598433	0.0707814	-0.0744766	0.0716408	-0.0705728
Penn_emotion_recognition_Sad_accuracy	0.0381253	-0.02643	-0.169881	-0.0108195	0.00774382	0.0435211	-0.00689272	-0.0534561	-0.0775263	0.0618098	0.0758527	-0.075616	0.0746167	-0.0736058
Emotion_task_accuracy	-0.0326021	-0.018636	-0.0794431	-0.173986	0.0107451	0.0174439	0.0449453	-0.0735972	-0.0675389	0.0823567	0.0755931	-0.085194	0.0856279	-0.0796838
Emotion_task_RT	0.0320125	0.0536414	-0.00420803	0.186812	0.00494995	0.0895676	-0.331921	-0.0634666	-0.0809761	0.0958444	0.0981498	-0.109996	0.110397	-0.0856318
Anger_affect	0.437701	0.328339	-0.0793959	0.00105613	-0.024402	-0.0101407	0.0972439	-0.119023	-0.0804393	0.120721	0.105499	-0.0941073	0.0857763	-0.131705
Anger_hostility	0.315734	0.169486	-0.0678857	0.0121235	0.120259	-0.0511896	0.0550529	-0.0989181	-0.0744061	0.0884094	0.0868588	-0.0767016	0.0804744	-0.108833
Anger_physical_aggression	0.251234	0.0551847	0.0211124	0.0479223	-0.0303882	0.0771503	-0.091904	-0.067717	-0.0667137	0.0734778	0.0762693	-0.0753258	0.0754144	-0.0877954
Fear_affect	0.512742	0.334665	0.0347668	-0.079065	0.116824	-0.0783162	0.0156985	-0.131733	-0.0850874	0.127343	0.106246	-0.0941475	0.0866982	-0.140497
Fear_somatic_arousal	0.437325	0.219529	-0.084077	0.143245	0.111961	0.0759385	-0.10744	-0.116597	-0.0877709	0.109998	0.101583	-0.095151	0.0927667	-0.118243
Sadness	0.403956	0.318966	-0.118111	0.0118398	0.108344	-0.006008	0.00341276	-0.115402	-0.0855444	0.121552	0.106908	-0.0921454	0.0873769	-0.120624
Life_satisfaction	-0.349676	-0.196777	0.095743	-0.0833717	0.0128231	0.0120461	-0.0529836	-0.103566	-0.076325	0.0922829	0.0880509	-0.082464	0.0805176	-0.112887
Meaning_purpose	-0.37302	-0.0901279	0.0993878	0.0608434	0.0972474	0.085592	0.0672064	-0.0807881	-0.0790013	0.0808869	0.0857758	-0.0794213	0.0809936	-0.106887
Positive_affect	-0.342671	-0.195413	0.132342	-0.0686395	0.0971089	0.0326892	0.0487913	-0.0863149	-0.0818873	0.0950093	0.0927121	-0.0827201	0.0835337	-0.106312
Friendship	-0.202133	-0.228055	0.218099	0.114157	-0.0827141	0.0823328	0.00687658	-0.0730744	-0.0952162	0.101704	0.100303	-0.0952291	0.0899258	-0.0977355
Loneliness	0.338487	0.219185	-0.126626	-0.00518635	0.078524	-0.0907597	-0.0395009	-0.0911796	-0.081528	0.09766	0.0949113	-0.0869356	0.0824265	-0.10481
Perceived_hostility	0.218395	0.178747	-0.104825	-0.0263156	0.168431	0.226568	-0.082209	-0.0784494	-0.0863688	0.0988955	0.106567	-0.0983221	0.0876249	-0.103534
Perceived_rejection	0.305988	0.172043	-0.203969	0.0222433	0.123049	0.0950435	-0.161259	-0.0816317	-0.0972651	0.0933072	0.105045	-0.0956147	0.0944439	-0.0948293
Emotional_support	-0.248941	-0.0462972	0.183366	0.0610679	0.0152168	0.0984336	0.0385987	-0.0674855	-0.0860254	0.068413	0.0847775	-0.0823449	0.0758065	-0.0899648
Instrumental_support	-0.160595	-0.0829548	0.108177	0.0186439	-0.01974	-0.0727241	0.0513541	-0.0600405	-0.0689576	0.0678162	0.0762751	-0.0736184	0.0721639	-0.0778848
Perceived_stress	0.463559	0.360857	-0.0701879	0.0452772	0.0921555	0.117662	0.0672948	-0.137123	-0.0869151	0.132407	0.116343	-0.102035	0.0918375	-0.140795
Self_efficacy	-0.17207	-0.166376	0.0586434	0.150759	-0.0826903	-0.143209	0.182925	-0.06153	-0.0813013	0.0981422	0.0943367	-0.100375	0.0970822	-0.090569
Agreeableness_NEOFAC	-0.208237	0.0021733	0.0450727	-0.215962	0.0130196	-0.05518	-0.15455	-0.0936988	-0.0815936	0.0862656	0.0824415	-0.0964502	0.0952247	-0.107373
Openness_experience_NEOFAC	0.129869	0.104272	-0.221063	0.0257355	0.081408	-0.0432702	-0.0907619	-0.0625514	-0.0920882	0.0753001	0.0913089	-0.086966	0.0854509	-0.0778659
Conscientiousness_NEOFAC	-0.281356	-0.338984	0.184919	0.0239969	0.234364	-0.0292794	0.0814804	-0.0703859	-0.0981563	0.131134	0.122697	-0.0976278	0.108876	-0.108358
Neuroticism_NEOFAC	0.481699	0.268539	-0.0521487	0.077599	0.079535	0.00339035	-0.0359431	-0.127192	-0.0823661	0.110159	0.0978752	-0.0864501	0.0815492	-0.127175
Extraversion_NEOFAC	-0.197057	-0.129905	0.130423	0.0776312	0.0267532	0.115095	-0.0296404	-0.0664572	-0.0745784	0.0759234	0.0818001	-0.0826681	0.0749509	-0.0892368
Pain_interference	0.374849	0.0902801	0.0764769	-0.0651315	0.161867	0.164393	-0.06268	-0.103173	-0.0837211	0.0891116	0.0936182	-0.086621	0.0834024	-0.114448
Lifetime_alcohol_dependence_symptoms	0.23779	0.0874677	0.00279095	-0.19593	0.194543	-0.0278296	-0.0660545	-0.0726159	-0.0856398	0.0948051	0.0858484	-0.0872099	0.0962939	-0.10016
Lifetime_alcohol_abuse_diagnosis	0.177564	0.144691	0.0421809	0.0394849	0.0826119	0.162497	0.0671822	-0.0853302	-0.0750273	0.088987	0.0895061	-0.0895329	0.0783824	-0.0983873
Lifetime_alcohol_abuse_symptoms	0.25285	0.117265	0.0565509	-0.102708	0.0913256	0.150393	-0.0307542	-0.0812545	-0.0802012	0.089053	0.0856443	-0.0896427	0.0793933	-0.0984228
Lifetime_alcohol_dependence_diagnosis	0.148268	0.0947062	-0.00428999	-0.256477	0.173945	0.00899442	-0.0149396	-0.0606018	-0.0867178	0.0995042	0.0811538	-0.0921655	0.10074	-0.100597
Drinks_per_day_past_12months	0.183912	-0.0762297	0.0150567	-0.0306558	-0.0617246	-0.112132	-0.0238389	-0.060984	-0.0657314	0.0694625	0.0776914	-0.0765306	0.0711917	-0.0842835
Frequency_alcohol_use_past_12months	-0.101768	0.0152081	-0.0531062	0.0470655	-0.121023	0.0588652	0.110711	-0.054652	-0.0652592	0.0703793	0.0780039	-0.0752767	0.0796292	-0.0743714
Frequency_drunk_past_12months	-0.158676	-0.0983043	-0.125757	0.135708	-0.0246444	0.0269858	0.0828089	-0.0541752	-0.0791955	0.0775628	0.0802718	-0.0851964	0.0829388	-0.0814382
Age_first_alcohol_use	-0.217849	-0.0191089	-0.0695531	0.112872	0.0462788	-0.120485	-0.0232753	-0.0657131	-0.0710667	0.0709726	0.0753855	-0.0804508	0.0766687	-0.0942324
Drinks_per_day_heaviest_period	0.135949	-0.0497201	0.107755	-0.00733267	-0.0228208	0.10154	0.0389101	-0.0618339	-0.0707024	0.065899	0.0750994	-0.0754624	0.072625	-0.0820065
Frequency_alcohol_use_heaviest_period	-0.101609	-0.0232269	-0.00967326	0.0730919	-0.0724336	-0.0826034	0.00442325	-0.0575465	-0.0628304	0.0659854	0.0700054	-0.0732693	0.0717204	-0.0761028
Frequency_drunk_heaviest_period	-0.118178	-0.0664223	-0.0608782	0.0265115	-0.0200876	-0.166906	-0.135909	-0.0698595	-0.0691405	0.073473	0.0851213	-0.0873019	0.0790309	-0.0917837
Smoking_history	0.147603	0.0488746	0.0240167	0.00564	0.0607926	0.132492	0.0446617	-0.0676285	-0.0641372	0.0715997	0.0763233	-0.0765509	0.0697097	-0.0825866
Still_smoking	0.160129	0.0135123	0.131184	0.129978	0.188354	0.0695157	-0.00838518	-0.0806177	-0.0862359	0.0899333	0.0933156	-0.083387	0.0903791	-0.0930552
Times_used_nonmarijuana_ilicit_drugs	0.214305	0.199156	0.11177	-0.0369203	-0.0311531	-0.0141759	-0.0368695	-0.0701882	-0.0765648	0.0942563	0.0840493	-0.0824108	0.0776245	-0.0891781
Times_used_cocaine	0.214791	0.103196	0.0310858	-0.00613574	-0.00164043	0.00161759	-0.0755814	-0.0749566	-0.0689343	0.0790033	0.0768359	-0.0793037	0.0769455	-0.0866629
Times_used_hallucinogens	0.109127	0.208187	0.0574497	-0.0376226	0.0319936	-0.0652985	-0.0915065	-0.0615723	-0.0693463	0.0945222	0.0844033	-0.0822872	0.0794132	-0.0735556
Times_used_opiates	0.19139	0.203492	0.117355	0.0132582	0.0773714	0.0173306	-0.159996	-0.0700739	-0.0804915	0.102929	0.0943687	-0.0863522	0.0882301	-0.0812953
Times_used_sedatives	0.269233	0.131203	0.0165834	0.0246886	0.0234026	0.0615789	-0.135825	-0.0797764	-0.0719212	0.0898909	0.0883816	-0.0779526	0.0793117	-0.0865243
Times_used_stimulants	0.10085	0.116241	0.0134976	-0.0364545	-0.0296152	-0.0233703	-0.0359465	-0.0616273	-0.0687237	0.0711736	0.0741552	-0.0726366	0.0647469	-0.0747159
Marijuana_dependence	0.0904167	0.279907	0.0630771	-0.0422755	-0.0502897	0.00379016	0.0303354	-0.0656861	-0.0714232	0.105924	0.0896997	-0.0855832	0.0802828	-0.081728
Times_used_marijuana	0.165682	0.080598	0.0804371	-0.0706211	0.0532334	0.107148	0.00180542	-0.0647293	-0.069793	0.0739377	0.0765183	-0.0793067	0.073097	-0.0845295
Blood_pressure	-0.0202026	-0.108925	-0.0860116	-0.131993	0.227212	0.224757	0.15953	-0.0654125	-0.0855935	0.0965045	0.109954	-0.103558	0.102935	-0.108909

## Sheet: 4
Subject	LC1_sleep_score	LC2_sleep_score	LC3_sleep_score	LC4_sleep_score	LC5_sleep_score	LC6_sleep_score	LC7_sleep_score	LC1_behav_score	LC2_behav_score	LC3_behav_score	LC4_behav_score	LC5_behav_score	LC6_behav_score	LC7_behav_score
100206	-0.324286	-0.152269	-0.66731	0.737902	-0.3143	-0.374523	-1.00723	-0.363883	0.109925	-1.47457	-0.332115	-0.398478	-1.55127	-1.36595
100307	0.37659	0.913336	-0.673606	0.678727	-1.36494	1.82833	1.54719	0.918136	0.618676	1.3528	-0.471324	-0.0231545	-0.487679	0.186277
101107	0.329696	-0.352684	-0.744793	0.612906	0.838447	-0.691431	-4.19502	0.262353	0.108676	-0.632968	1.71299	0.178391	1.31894	-2.2962
101410	-1.11367	-0.229604	1.05436	1.38076	-0.0994399	-1.37246	0.047811	-0.278788	0.998233	1.30172	-0.240939	0.393204	-0.937179	-0.511917
101915	-0.300991	-0.277661	-0.570123	-0.47674	0.249792	-0.311907	-0.849127	0.593858	0.707862	0.0669205	1.14833	1.20274	-0.444445	-0.0292283
102008	0.363491	0.730803	0.0926303	-0.959209	0.886587	0.469677	0.940572	-0.938009	-1.09694	0.117524	-0.300447	0.216042	0.823225	0.97914
102311	0.365795	-0.897227	-0.142448	0.273723	-0.971575	-1.36989	0.349488	0.970551	-0.519946	-1.78666	2.80885	-0.743545	0.0346368	-0.0237824
102513	1.28631	-0.0525935	0.304127	-0.778499	2.5897	0.598741	-0.314103	1.09844	-0.485464	-2.07922	-1.11036	3.33398	0.823673	-0.746055
102614	0.280125	-0.809621	-0.77043	1.69987	-0.116088	0.495806	0.267222	1.33932	-0.27394	0.608921	0.766772	-0.536734	0.0834782	0.448826
102715	1.80304	-0.398184	0.604343	-0.717928	1.0103	-0.277803	-0.61813	0.788454	0.0783309	0.812791	-0.0729345	0.126038	0.43619	0.383254
102816	-0.637484	0.261963	-0.633669	-0.188339	-0.105417	-1.23447	-1.80927	-0.881377	1.30012	0.410174	-0.549026	1.05923	1.14493	-1.74143
103212	-0.300633	-0.420682	-0.337368	0.0110864	0.389778	-0.463131	0.200894	-0.947138	-0.52071	0.395068	-1.70725	-1.67167	0.0849723	2.34446
103414	-0.532285	-0.478646	0.3683	0.529215	-0.525001	0.343122	-2.15454	-0.248761	-0.0880939	1.23112	0.663934	-1.34933	0.667473	0.362092
104416	1.87526	-0.278956	0.493195	0.57019	0.817456	-0.836684	-0.709059	1.22875	0.225799	1.06189	-1.30049	-0.0556898	-0.674747	-0.944934
104820	0.970946	0.523881	0.276508	-0.536125	2.42605	-0.655062	-1.40629	1.85201	0.674063	-0.19716	-0.148337	0.900401	1.20857	-0.665216
105014	1.25467	0.13483	0.129459	0.717239	2.22699	0.0666657	-0.29812	1.06631	-0.950716	1.43794	-1.08165	0.218218	0.714128	-0.657817
105115	-1.41605	0.392503	-0.437606	-1.33743	-1.11798	-0.405151	1.39466	-1.36273	-1.06411	-0.435876	-0.733533	0.912911	-0.418192	1.3903
105620	-0.276458	-0.576585	-0.318564	-1.024	0.889334	-0.28077	0.615479	-0.398445	-0.604476	-0.182544	-1.42872	1.3154	0.038154	-1.46538
105923	0.94824	-1.51912	-0.217839	-0.913402	-0.538765	0.0175248	0.226665	0.733668	-1.00846	0.453994	-0.143242	0.539374	1.77766	0.559249
106016	0.190737	0.929173	0.100173	-0.824868	0.83643	0.0513701	0.713948	0.618968	0.871487	0.292864	-1.48855	0.920359	0.0894029	0.509719
106521	-0.337467	-0.392809	-0.460912	0.365864	0.382854	-0.590882	0.532983	0.341402	-0.12501	-1.12107	-0.225454	0.574095	0.154591	1.34624
106824	0.18087	1.18091	-0.116386	1.68264	-0.131246	-0.306293	0.470266	-0.376741	0.871373	0.26702	0.148677	-0.297168	0.265289	-0.228466
107018	-0.961478	-0.0182305	-0.167049	-0.977427	0.723725	-1.36727	0.878879	-0.0228902	-1.03801	-0.827776	0.271401	0.343394	-0.535731	0.95005
107321	-1.45932	0.83996	-1.03592	0.166732	1.04566	-0.40772	-1.46695	-1.51032	0.0896468	-1.49057	-0.353792	1.59635	-0.122887	-1.20012
107422	-0.223193	0.993927	-0.474704	-0.207038	5.06416	2.30331	0.416283	0.636077	1.51599	0.0030969	-0.491048	2.04819	0.97296	-0.200009
107725	0.0331264	-0.419615	-0.645565	0.524729	0.243484	-0.458352	-0.76843	0.348954	-0.166994	-0.226586	-1.30913	-0.388715	0.73106	-1.08746
108020	-0.369008	1.62667	0.0405625	-0.461976	0.0957431	-0.736298	-0.439248	-0.0893283	1.44239	0.718098	-1.28354	1.22511	-0.339861	0.203621
108121	-0.593707	2.03424	-1.08869	0.948679	-3.6933	1.57979	1.15865	0.566109	0.839872	-0.0546148	2.19407	-1.97735	1.31227	0.462153
108323	-0.106353	0.651194	1.1654	-1.09775	0.412556	0.954977	-0.580673	0.582115	-0.642251	1.12662	-0.054892	-0.0243422	0.749401	0.268328
108828	-1.44424	-1.16933	-1.31331	2.48983	0.989943	-0.606356	0.11476	-2.18522	-1.89645	0.609897	2.78749	-0.877575	0.633199	-0.243618
109123	0.350259	-0.875747	-0.0114724	-0.0670248	-1.01732	-1.28861	-0.0573884	-0.10784	-1.06085	-0.514613	-0.459271	-0.858861	-0.963994	-0.566746
110411	1.40814	-0.0250817	0.263626	-0.903118	-0.685204	0.540224	0.148785	0.105249	-0.303572	2.52694	-0.562264	0.600328	-0.457298	0.685274
110613	0.826974	0.465077	0.478661	-1.06417	-0.680944	-0.57308	0.305274	-0.323866	1.0562	1.16537	-0.749411	1.05731	-0.759512	1.16188
111211	-0.818731	0.426363	-1.40815	-0.418229	0.894029	1.0729	-2.82694	-1.28477	0.292877	-1.21884	-1.82815	0.767158	2.6629	-1.33014
111312	0.873189	0.63428	-0.33063	1.82491	0.127897	0.589645	0.383215	0.41135	1.19303	-0.140326	0.00446729	0.11341	-1.02986	0.45277
111413	0.24152	1.14016	-0.206793	-0.19505	0.235247	0.155043	-0.497259	0.0551721	-0.293424	0.283502	-0.205843	-0.222511	0.397488	0.589849
111716	0.0933125	-1.11356	0.373971	1.22866	-0.212023	1.0623	-1.21444	0.594882	-0.405567	-0.686432	3.01329	-0.443028	0.743992	-1.49973
112112	1.39889	0.098081	0.76623	0.164581	0.850256	-1.67696	-0.605303	0.932537	-0.471884	0.730154	-0.722064	0.21096	-2.44075	0.26939
112314	0.415513	-1.03641	-0.67797	0.429513	0.570079	0.640893	0.54894	0.104935	-1.27509	-0.0529802	-1.09602	0.667175	0.101924	0.127802
112516	0.916066	0.416679	0.449045	-0.999976	-0.46777	-0.759042	0.452582	0.135183	0.317222	1.20391	-1.25256	-0.182466	1.81835	-0.282741
113215	-0.957468	-1.74181	-1.59334	1.87872	1.28188	0.737051	0.531682	-1.64491	0.3276	-1.5403	0.707135	0.976801	0.4494	0.392838
113316	0.579875	0.9725	-0.613405	0.60134	2.63644	1.49216	-2.70259	-0.642918	0.667192	-0.569127	0.757427	0.911544	0.528625	-2.18569
113922	0.517841	-0.858684	-0.841121	0.649243	0.00930698	0.851381	-1.04627	-0.00889285	-0.210725	-0.212738	-0.396918	-0.386156	0.00669792	-0.418764
114116	-0.305881	-0.565818	-0.359108	-0.913374	0.822361	-0.238898	0.719306	-0.0360195	-1.96163	-1.99105	-0.210012	2.2171	-1.1654	0.440538
114217	-0.0242594	0.462467	1.3584	-0.518072	0.748972	0.62826	0.642613	1.20486	-0.907547	0.308409	0.0252723	0.571905	0.625009	0.822583
114419	-0.473385	-0.514594	0.522252	0.0914708	-0.467847	0.43947	-2.5645	-0.723867	0.346653	0.482622	-0.177774	-0.274599	-0.0515208	-2.36912
114823	1.42279	-0.0160507	0.211033	-0.741929	-0.574926	0.339197	0.299177	-0.0613759	-0.400527	-1.24701	-1.01248	-0.544689	-0.133102	0.511547
115017	0.880545	0.631588	-0.320494	1.79726	0.14464	0.579177	0.357259	-0.529403	1.82945	-0.935931	-0.665418	0.653055	0.110556	-0.566996
115219	-0.375658	1.39953	0.408344	-1.25773	0.797385	-0.902778	0.616218	-1.53935	1.91888	0.372593	-1.5286	0.0998611	-0.442535	0.880113
115320	0.00486053	0.580307	1.23906	-1.33302	0.599167	0.917703	-0.713541	0.48961	0.369534	0.559071	1.19999	0.152512	0.00128528	-0.447578
116524	-0.0501795	1.392	0.183121	1.11957	0.337263	-1.31287	0.689206	-0.72598	0.0262989	0.937764	-0.0185289	-2.42152	-1.0075	-0.797914
117122	0.338932	0.957306	-0.645903	0.637445	-1.38412	1.76093	1.42049	0.804681	-0.138691	-2.3225	-0.722609	-0.314527	0.243959	-0.213438
118124	-1.07495	-1.1147	-1.82414	-0.894284	-2.19159	0.676372	-2.51751	-0.37223	-0.823194	-0.751697	-0.623762	-2.83361	0.0751692	-0.437626
118730	-0.32182	-0.443118	-0.446159	0.273613	0.275013	-0.311982	0.535248	-0.156469	0.75416	-0.552498	-0.314662	-0.0672013	1.89523	1.4162
118932	-0.120579	-0.607329	-0.407639	0.0655898	0.53347	-0.235383	0.603866	-0.0685835	0.0184615	-0.525301	-0.798132	-0.0524681	-0.655287	1.39773
119025	1.14813	-0.445126	1.53942	-0.609948	-0.808584	1.06018	-0.0232934	1.27471	-0.333215	0.267731	-1.30135	1.07987	1.07101	-0.937687
119126	-0.721349	0.330348	-1.43315	-0.418633	0.982619	1.17631	-2.65141	-0.614843	-0.724236	-1.26023	-0.806893	0.414835	-1.47128	-0.631234
119732	-0.588837	-0.947276	0.964664	-0.716796	0.713287	0.192714	0.368615	-1.19723	-0.330455	1.42541	0.634324	1.03706	-1.15413	-0.226549
119833	-0.157046	1.51339	-0.641244	1.00918	1.5164	0.829477	-0.129238	-1.68077	1.085	-0.451012	0.377516	1.08259	0.62059	-0.0391932
120111	1.42151	0.11568	0.0713899	0.606246	-1.012	0.0650856	0.265511	1.15288	0.348043	0.988875	1.70694	-0.566862	-0.00106978	-0.189891
120212	-1.84811	-0.851962	-1.17806	-0.814489	-1.55842	-0.912518	0.0827191	-1.36782	0.412672	-1.20681	-0.0295937	-0.793157	1.46638	-0.975302
120414	1.46652	0.0690184	0.0538223	0.619871	-0.976073	0.122023	0.366254	0.130352	0.667757	0.213934	-0.751644	1.66334	0.0346602	0.0557322
120515	0.864577	0.435522	0.378093	-0.806387	-0.584972	-0.685766	0.63428	0.0674985	0.153966	-0.160898	-1.36218	-2.01536	0.12604	-0.536023
120717	0.273117	-0.893735	-0.635403	0.416292	0.445567	0.48055	0.272667	0.0687267	-0.587355	-0.40243	-0.230624	-0.55597	-0.201801	-0.819497
121416	-0.152754	1.32847	0.259245	-0.0209848	0.604465	-1.01195	0.829784	0.511292	0.303651	0.00301257	-0.6403	1.01546	-1.70121	-0.405283
121921	-0.106875	0.538684	1.47654	-0.789479	0.617078	0.684009	0.212864	-0.0615664	-1.49925	1.36988	-0.359286	1.3557	1.05339	-2.00425
122317	-1.32083	0.45873	-0.523866	-0.16922	-1.40193	-0.6956	1.28004	0.000828556	0.674441	-0.053029	-0.353983	0.574687	-0.945235	1.45797
122620	0.753766	0.810792	0.150936	0.858885	1.62025	-0.804746	-1.65897	0.704092	0.579382	0.386039	0.218781	-0.951225	0.14989	0.605047
122822	1.39463	-1.91106	0.193829	-0.921801	1.27394	-0.873777	-0.721948	1.87258	-0.568524	-0.331696	-0.546717	-0.677294	0.208769	1.02058
123117	-1.97303	-0.728522	-1.10571	2.31475	1.04687	-1.67319	0.346036	-0.429723	0.0117712	-1.63291	2.1362	-1.59098	-1.06313	-0.0905535
123420	-3.21856	-0.593115	0.0535434	-1.85624	0.240909	-0.214534	0.713221	-3.02216	-0.744169	-0.200663	1.05697	1.10501	-0.881872	0.50143
123521	0.803322	0.73349	0.148719	-0.337352	-1.38502	-0.484473	-0.902849	-0.240415	0.573605	0.16592	-0.244611	0.261058	-0.352497	-1.45788
123925	0.210236	1.18456	-0.148707	1.78851	0.0125183	-0.528256	0.568745	-0.133293	1.02368	-1.9449	0.311165	-0.305393	-0.900553	-0.329942
124220	0.0613387	1.46098	-0.555497	0.488101	-1.68218	0.934713	0.0503894	0.563433	-0.254634	0.705576	0.510547	-0.145787	3.04288	0.88542
124624	0.541035	-1.01146	-0.80207	1.66666	0.28857	0.428316	0.586976	0.950841	-1.84308	-3.22493	0.566925	1.19739	1.06166	1.16917
125222	0.378085	1.23471	0.259952	-1.42438	-1.37501	-1.2468	-2.03081	0.485336	-0.86166	-0.950168	-0.764414	-1.08034	-0.162781	0.218672
125424	1.45829	0.102221	0.12207	0.467967	-0.92828	0.012746	0.135727	0.89684	0.0788249	2.12246	0.0066841	0.0711665	-1.49504	-1.06404
126325	0.92742	0.551291	-0.436692	-0.062059	0.33632	1.36128	-0.504175	0.886838	0.400559	-0.542077	0.277081	-1.75187	0.513258	1.26095
126426	0.628044	-1.24521	0.0384207	-1.32416	-0.206638	-0.983178	0.500602	0.755422	0.206825	-0.610328	-1.47483	-0.170663	-2.77197	-1.49598
126628	1.55356	0.154034	0.108674	1.41968	-1.28902	-0.0976127	-0.1812	0.945348	-1.35245	-0.886259	0.8171	0.383092	-0.285299	-0.103895
127226	-0.064275	-0.698582	0.252664	-1.46644	-0.465781	-1.87912	0.587653	-0.487302	-1.24605	1.24857	-2.46928	-1.94274	0.291442	2.38159
127327	-0.262095	-0.495163	-0.443455	0.231928	0.344422	-0.275981	0.584077	0.964372	-0.551405	-1.84873	0.441568	0.693265	1.94874	-1.09632
127630	-0.27167	-0.315815	-0.587715	1.6447	0.0319359	-0.83946	0.52219	-0.0293129	-0.263594	-1.85546	-0.810515	0.13199	-0.568745	0.0545988
127832	1.86919	-0.407996	0.622702	-0.750329	1.23778	-0.552105	-0.649436	1.86365	-0.736755	0.911374	0.931552	-0.33782	-1.39729	0.165657
127933	1.88267	-0.296063	0.576194	0.326035	0.757407	-0.667061	-0.937321	1.63403	-0.586002	0.214297	0.746123	0.594006	-0.201956	-1.14144
128026	-0.305881	-0.565818	-0.359108	-0.913374	0.822361	-0.238898	0.719306	-0.741502	-0.551675	-1.13678	0.346284	0.381651	0.747592	0.362671
128632	-0.600084	1.76534	-0.146904	0.0243545	-1.06692	-0.420483	1.72422	0.659373	-0.722854	1.97473	0.311522	-0.394642	1.30368	2.02656
128935	0.979267	0.389428	-0.132986	0.232178	0.593509	1.13679	0.364149	1.19959	0.511882	-0.235203	-0.0475963	0.329213	1.32498	-0.184724
129129	0.497305	-1.09653	-0.644858	0.304861	0.689718	0.64549	0.519899	-0.987993	-2.15352	-0.184374	0.177036	0.637518	1.97294	-0.971366
129331	0.794845	0.400428	-0.162838	-0.567225	0.817863	1.25301	0.736073	0.219134	1.0833	-0.0811297	0.251811	-0.270723	0.787917	0.773374
129634	0.2051	1.01059	-0.0247182	0.431056	0.291518	0.0561587	0.682546	-0.764456	-0.302521	0.3409	-0.216905	1.68276	-1.40875	0.189886
130013	0.595103	0.165997	1.65536	0.466555	-1.17442	-0.36911	-0.00429775	1.05854	0.997401	0.447837	-0.135976	-1.32784	1.52414	0.705926
130114	1.31493	0.320444	0.671858	1.45785	0.358083	-2.07541	-0.866412	1.50696	0.801219	-0.207661	1.00312	-0.589424	-0.813069	-0.537066
130417	-0.352122	-0.40184	-0.40832	0.204676	0.272576	-0.389855	0.382591	-0.207981	1.4606	1.1003	0.393316	-0.239569	0.216073	-0.405862
130619	0.284067	1.38434	-0.445511	0.282865	-0.318142	0.149439	-1.93899	-0.0462182	0.350119	-0.880973	-1.72852	-1.34792	-0.171248	-0.766108
130720	-0.581426	-0.964382	1.04766	-0.960952	0.653239	0.362337	0.140352	0.170639	-1.3467	-0.463211	-0.765353	-0.175204	-0.485927	0.829805
130922	-0.160438	1.38734	-0.397756	0.351742	-1.26022	0.652222	1.54794	-0.950841	0.416731	-0.673255	0.136331	0.620051	0.254343	0.373201
131217	0.915737	-0.08789	1.62642	0.39166	-0.700354	-0.4006	0.364286	0.954002	-0.196721	1.05916	0.702347	0.214612	-0.455504	0.213017
131419	-0.0316149	0.465159	1.34827	-0.490417	0.732229	0.638727	0.66857	-0.33381	-0.249346	1.52737	0.744518	-0.987482	0.228933	0.451557
131722	-0.380316	-0.508389	-0.382084	-0.816377	0.719465	-0.253963	0.72239	-1.89499	-2.09075	-0.667986	-1.04132	-1.81305	1.17882	0.496016
132017	1.40896	-0.0411786	0.112378	-0.507058	-0.672948	0.479877	0.607575	1.3937	-0.0397204	-0.637014	0.565723	-0.369368	0.385048	-0.446509
133019	0.358137	-0.765929	-0.312474	-0.402948	-1.2051	-1.02811	-0.876882	0.54195	0.0101917	0.185476	-0.953326	-0.379776	0.118367	-0.474749
133827	0.865221	-1.34168	-0.317731	0.342926	-1.17227	-0.0810926	0.0197335	0.785109	1.08539	-1.00389	-0.207552	-1.01632	1.22151	0.135166
133928	-0.601312	1.88265	-0.213684	1.15603	-1.58078	-0.514503	1.48825	-0.694942	-0.0445121	-0.809758	-0.795379	-1.14278	-0.968407	0.359948
134021	0.9645	0.409226	-0.226121	0.503989	0.636814	0.97763	0.618368	1.27196	0.413039	-0.540288	1.44815	-1.12786	0.617807	0.690599
134425	-0.343994	0.0944678	2.63149	-0.183217	0.556183	1.11221	0.421705	-0.281067	1.08434	1.56132	-0.217521	0.76914	0.171433	-0.423104
134829	-0.32311	0.50631	3.36766	1.19907	-0.898242	-2.52332	0.0790839	-2.10079	0.958521	1.04856	0.985064	-1.26669	-2.25088	1.25157
135124	1.20792	-1.60364	-0.316258	0.185064	-0.647969	-0.143986	0.310447	-0.106637	-0.952799	-0.145353	0.096714	1.21736	0.948018	0.454872
135225	-0.209781	-0.530102	-0.523751	0.434397	0.47388	-0.409603	0.86117	-1.03622	-0.511517	-1.22691	1.79689	1.27558	0.099351	1.12873
135528	0.800917	0.529467	-0.292345	0.753294	0.397536	0.968435	0.67645	0.598189	1.27692	0.313692	0.142401	-0.386592	0.00690517	0.556394
135629	-0.290233	-0.616127	-0.344355	-1.00562	0.71452	0.0400016	0.721571	0.183214	-0.792435	-0.187	-0.657645	-0.463791	-1.0235	0.73596
135730	0.423805	-1.08403	-0.673354	0.364918	0.445494	0.93026	0.577161	0.274972	-2.00236	-0.269062	-0.528702	-1.14378	1.12787	1.23469
135932	0.204164	1.05552	-0.019199	0.467995	0.432846	-0.243677	0.628368	0.575728	0.091838	-0.824937	1.05471	0.0995477	-0.130418	-0.166319
136126	-0.017389	-2.63976	-0.393948	-1.43517	-0.50329	-1.12349	0.309822	0.501353	0.528886	0.00936246	-0.245138	0.761179	-0.656607	1.27836
136227	-0.77302	-2.08599	-0.704981	-1.329	0.798473	-0.390947	0.418532	-0.911424	-0.611597	0.1658	-1.45308	0.333978	-1.07496	0.164933
136631	0.131948	0.936292	0.0919493	-0.820123	0.625693	0.315205	0.719297	-0.542033	0.558537	0.439638	-1.82165	0.102779	0.138583	0.991868
136732	0.665702	-1.28918	0.0107171	-1.28288	-0.187458	-0.915774	0.627302	0.0629868	-0.731978	-0.0550746	1.63177	0.107115	-1.32113	0.46469
136833	0.222967	-1.02104	-0.493847	-0.954793	0.688643	1.00803	0.285725	0.064498	-0.593786	-0.255195	0.361513	-0.231475	0.299587	-0.227809
137027	0.433599	0.997859	-0.0069144	1.28102	0.244414	-0.302969	0.357188	0.678946	1.34966	0.317528	0.788856	0.923594	-0.974399	1.3168
137532	1.51071	0.0384535	0.187502	0.237438	-0.952406	0.239306	0.00820747	0.0560962	0.674971	0.679632	0.571529	-0.0429839	0.0460051	1.56078
137633	1.45337	-0.0991001	0.747195	-0.801565	1.35225	-1.41673	-0.0380603	1.02542	-0.901849	1.00574	0.455562	0.174986	1.5041	0.1532
137936	0.248025	0.520386	1.29186	1.4772	0.223929	0.232048	0.182025	-0.16985	0.049747	1.31137	1.79289	-0.179116	1.78406	0.25543
138130	0.285956	0.9954	0.0139131	0.343343	0.552485	-0.23908	0.599328	-0.539478	0.323309	-0.392417	-0.646158	0.686704	-0.448458	1.93777
138231	0.524855	0.787219	0.02473	0.176601	0.830122	-0.0950752	0.794646	-0.596282	0.53269	-0.0938837	-0.0186377	1.11224	0.365879	0.842187
138332	-0.79207	0.10476	-0.317359	-0.827038	0.249106	-1.13125	-0.693458	0.457268	0.448022	1.6876	-0.63755	-0.16423	-0.0154489	-1.65764
138534	-0.236405	1.6907	-0.647402	0.876089	-2.09376	0.874452	0.0627252	-0.213694	1.99592	-0.756821	-0.576182	0.542149	0.235968	0.183475
139435	0.345012	-1.02088	-0.0332119	-0.991485	-0.584735	-1.06438	0.461024	0.875479	-1.01052	0.0975787	-0.321581	-1.44273	-1.59237	-0.444058
139637	-0.261159	-2.34476	-1.06698	0.286505	0.412318	0.122877	0.151325	-0.703371	-1.2064	-1.16622	0.367577	0.0436632	-0.12552	-1.23941
139839	-0.394972	-0.51742	-0.329492	-0.977565	0.609188	-0.0529364	0.571998	-0.800787	-0.0221597	0.539605	-0.516913	0.19454	-1.37066	1.85096
140117	-0.469843	-0.43505	3.93297	-0.0287291	0.605108	1.68323	0.295373	-0.135269	-0.0821572	1.76974	-0.135866	1.18087	1.86897	1.72506
140824	-1.5321	-1.23825	-1.21692	1.29396	1.29063	-0.326375	0.203424	-2.24183	-1.58783	-0.525795	1.01823	1.65939	-0.883497	1.16068
141422	0.190737	0.929173	0.100173	-0.824868	0.83643	0.0513701	0.713948	0.602596	-0.0349021	-0.0504458	-1.05645	0.725243	0.662999	1.45545
141826	0.516215	0.921642	-0.12505	1.55243	0.376308	-0.358718	0.786937	0.382182	0.837743	0.599211	0.737117	-0.00129951	-0.626335	-1.39422
142828	-0.873022	-1.21142	2.22166	0.611456	0.0903515	0.530305	-0.218049	-0.458648	-1.06261	0.23829	1.17696	-0.261413	2.69285	1.48347
143224	-0.731794	0.0783892	-1.0399	-0.344092	-1.59397	0.678204	0.304056	0.215049	0.128656	-0.30102	1.06918	-0.786101	-0.477282	-0.758325
143830	-0.750129	-2.11016	-0.82582	-1.01591	0.860958	-0.482697	0.799451	-1.10132	-2.28463	0.568001	-1.18131	0.317535	0.641531	-0.655758
144731	0.862394	-1.17628	0.200529	1.41991	0.521265	-2.60858	-0.814489	0.19509	-1.41728	0.135891	0.00886384	-0.221096	-0.662432	-1.14827
144832	-0.0402542	0.599581	1.19849	0.885414	0.278416	0.375084	0.66086	0.528578	0.131816	0.559546	-0.263704	0.606364	0.686447	0.0122329
144933	-0.069785	-2.25723	-1.24502	2.58599	-0.2969	-0.158187	-0.0237378	0.00648223	-2.7343	-1.82957	1.37576	-0.70434	0.200225	0.00169262
145127	0.0424807	-0.646336	-0.227493	-0.31446	1.7513	-0.876567	-1.63665	1.02196	-0.377517	0.89528	1.51146	1.41832	0.259337	-1.32944
145632	-1.16719	-2.39656	0.545136	-0.897149	0.502788	0.0779392	0.200708	-0.681029	-2.49569	0.594296	-1.13148	1.26118	-0.0721191	-0.266311
145834	-1.43271	0.532772	-0.0180013	-0.0255772	0.477526	-2.79196	0.868834	-0.938482	-0.600223	0.789888	0.0071745	0.00597873	-1.01071	0.00178104
146432	1.50119	0.203387	0.116105	1.43371	-1.34168	-0.144082	-0.255986	0.774667	-0.374334	-0.164853	2.44616	0.993957	-0.0768783	-0.209466
146533	-0.605381	-0.567363	0.557832	-0.938462	-0.267617	0.782259	-2.3201	-0.429433	-0.65156	1.5751	-1.10076	-0.0134917	-0.728026	-0.452063
146735	-0.552676	2.38452	-0.182527	0.106004	-0.484916	-2.00158	-3.02817	0.910158	0.448287	2.11314	0.610325	-1.30875	-1.78397	-1.3762
146836	-0.412436	1.41299	0.357664	-1.11945	0.713669	-0.850439	0.746002	-1.11037	0.95581	-1.68352	-0.0726741	-0.805315	-0.41019	2.517
146937	0.785326	0.565361	-0.234234	0.629045	0.428586	0.869627	0.471879	0.407001	-0.600114	-0.362365	0.504672	-0.554531	-0.251176	0.747441
147030	-2.82011	1.63976	-1.03828	-0.368816	-1.59505	0.0158782	2.78991	-1.22046	-0.306512	-0.605804	0.172876	0.111343	-0.505541	-0.0233845
147636	-0.118773	-0.62655	-0.579133	-1.59085	0.766018	0.309697	-0.156005	0.124677	-2.59129	-0.775297	-1.38662	0.725925	1.83825	-1.57714
147737	0.108471	-0.59439	-1.11508	1.44019	-1.42612	1.17894	1.22719	-1.29201	0.520258	-0.204366	-0.0262794	-0.730536	-1.0261	0.318824
148032	1.5033	0.0555597	0.104502	0.481593	-0.892357	0.0696829	0.23647	0.362642	0.717994	0.445427	0.420335	-0.220854	0.490894	-2.218
148133	0.199259	-0.738211	-0.896653	-0.0114781	0.0613568	0.916544	-0.720092	0.0222186	-1.13822	0.00143866	0.0154462	0.800315	2.25974	0.224229
148335	0.042805	-1.09784	0.282773	-0.630254	-0.108933	1.741	-2.25141	-0.428273	-0.384499	-0.346297	0.545812	0.149611	-0.108744	-0.00667412
148436	1.3337	0.032347	0.240649	-0.806121	-0.788099	0.525158	0.151869	1.05428	0.856025	-0.0917692	-0.0717185	-0.250431	-0.995876	1.41438
148941	-1.01356	0.0384952	3.61917	-0.236425	-1.37298	2.65122	0.86615	-0.454341	0.318202	1.61676	-0.513573	-0.586042	-0.423214	0.434124
149236	0.343729	-0.889152	-0.172855	0.35669	-1.02181	-1.33849	0.427358	-0.0276642	-1.60156	0.148673	-0.191299	0.896388	-1.33768	1.53822
149741	0.421052	0.841	0.0340742	0.167721	0.583462	0.111822	0.699251	1.48751	0.143138	-0.45255	-1.62726	-0.195859	-0.885444	0.0699644
149842	1.71406	-0.273585	0.214419	-0.922701	-0.244622	0.52967	0.569282	0.914532	-0.261276	0.653613	-2.39697	1.36907	-0.351644	2.10903
150019	-0.288266	0.579194	2.18638	0.666736	-0.694361	1.32297	-2.56024	0.589483	0.623574	1.38579	-0.566218	-1.19831	0.731602	-0.439006
150625	0.629136	-1.10555	-0.333762	1.69188	1.60803	-0.498901	-0.85692	1.05509	0.0375517	0.858996	-0.391366	1.64644	0.969725	0.94628
150726	-1.2973	-1.34264	-1.34053	1.29319	-1.92674	-0.182677	1.04641	-0.738005	-0.319238	-0.381165	-0.194872	-0.21042	0.000834092	0.590423
150928	-0.462052	-0.462683	-0.342332	-0.908224	0.523035	-0.0784695	0.549125	-0.892407	-1.90739	-0.321629	-0.261127	-0.659981	-1.63426	-0.281584
151021	1.02428	0.342766	-0.150553	0.245804	0.629431	1.19372	0.464892	1.27754	0.191617	-0.706153	-0.478614	1.28162	-0.595673	0.157697
151324	-2.50285	-0.46738	3.52667	0.424184	-1.55958	-0.141043	1.06678	-1.64621	-0.116655	1.84048	0.311346	-3.06919	0.348575	0.729191
151425	0.840346	0.605839	0.286425	0.445195	-1.00774	-1.04822	0.422	0.853815	0.362715	-0.260942	0.779836	-0.897847	-1.60919	-0.217801
151526	-1.27488	2.60301	-0.889768	-0.0915444	-0.657468	1.00501	-0.680255	-3.27825	1.73683	-1.14835	1.20171	-1.53377	-0.863312	-1.69095
151627	-0.53084	1.54836	-0.0728036	-1.2136	-0.608229	-0.00109424	2.03724	0.933419	1.81729	-0.0340075	-0.499877	1.26019	-0.116046	-0.651611
151728	0.805862	0.803209	-0.430496	0.973428	-0.251825	1.07552	-1.09429	-0.785687	0.229022	-0.100995	-0.598774	-0.168776	0.931424	-0.895716
151829	0.430409	-0.661115	-0.350758	0.668671	-1.47474	-1.4069	-1.17012	0.447679	-1.55396	-1.17329	0.0361962	-0.586894	-0.285932	-1.91743
151930	-1.48405	2.67181	-0.700151	0.668901	-0.651355	0.487817	0.272926	-1.38255	2.28035	0.0994913	0.257627	0.344296	1.68793	-0.681465
152225	0.216767	1.19796	0.0126764	1.3648	0.0170061	-0.478377	0.0839987	0.0944317	1.26037	-0.244581	0.0753975	0.0672323	0.942186	0.443805
152427	0.969023	-1.39546	-0.327075	0.351806	-0.925606	-0.28799	0.115128	-0.281004	-0.0573762	-1.43325	-0.204888	-0.71042	-1.79023	1.73841
152831	-0.775655	-2.81301	1.10819	0.568212	-0.765118	1.72092	-2.95941	-1.14373	-3.13428	0.909509	-0.4637	-1.20291	-0.0596328	-1.31943
153025	-0.41906	-0.224066	3.62601	0.60109	0.00392506	1.7869	-0.915834	0.516068	0.56615	1.79041	0.0699843	-0.0794703	1.58997	-1.06779
153227	1.0208	0.317973	0.434181	-1.02804	-0.362438	-0.666104	0.602155	1.23142	-0.447011	-0.900701	-0.702812	0.565163	0.900982	-0.270836
153429	-0.340466	1.64641	0.159489	-0.752159	0.227252	-0.897914	-0.799559	-0.578314	-0.592485	0.79991	-2.04153	0.790048	-0.67466	-0.305638
153631	-0.246022	-1.76433	1.83781	1.18219	0.13427	1.6402	0.184995	-0.89794	-1.91998	1.26921	0.0786731	0.822058	-0.908453	0.407998
153833	-1.00481	0.411861	-1.71212	-3.01036	-3.27621	2.74446	-0.78939	-0.685868	1.231	-0.313813	-2.3854	-2.0481	1.50947	-0.958318
153934	-0.721384	0.469911	-0.655177	0.888429	-0.674381	-1.45283	-2.27269	-0.712156	-1.22772	-0.448912	1.76841	-0.959562	1.13732	0.727708
154330	-0.397136	-0.355178	-0.390752	0.19105	0.236653	-0.446792	0.281848	0.557753	0.050549	-0.581543	1.08625	0.686228	-0.103857	-0.381667
154431	1.11819	0.221957	0.409182	-1.02844	-0.273849	-0.562698	0.777685	1.76535	1.14039	-0.718366	0.252666	-1.30314	-0.746548	-0.0242133
154532	0.819619	0.467769	0.468525	-1.03651	-0.697687	-0.562612	0.331231	-0.805834	0.127597	0.205171	-0.750692	-1.42259	-0.460878	2.05373
154734	0.800093	0.545563	-0.141098	0.357235	0.385281	1.02878	0.21766	0.531117	0.89216	1.26027	1.00359	0.73259	0.011462	0.392981
154835	0.384622	0.767654	0.128557	-1.00524	1.07814	0.138438	0.808524	0.378958	-0.666788	0.925609	-2.09389	-1.13349	-0.981373	0.218106
155231	-2.05418	0.97707	-0.303354	-0.0580886	1.95159	-2.00835	1.02329	-1.88249	1.90431	-0.523824	0.840103	0.907419	-0.280743	1.91409
155635	-0.542393	1.44908	1.06559	0.359674	-0.403776	-0.464848	-2.0065	-0.288562	0.187253	-1.47501	0.671361	-1.40661	0.00899227	-1.58416
155938	0.71311	0.446133	-0.123086	-0.659073	0.621433	1.42851	0.562807	0.597716	0.933427	-0.276721	-1.14902	2.43472	0.371034	1.0883
156031	0.383338	0.899385	-0.0110862	0.342939	0.641074	-0.135674	0.774857	0.648369	1.11716	-0.403722	-0.220743	0.987295	0.678838	-0.613324
156334	0.393447	-1.02834	-0.708378	0.51248	0.519849	0.672297	0.62681	0.755407	-0.495798	-1.3602	-0.264826	0.000245282	-1.06204	1.15251
156435	1.28955	-1.72555	0.06353	0.417494	0.590213	-0.940991	-0.851009	0.223602	-0.040124	-0.49314	-0.530553	0.650839	-0.126228	-0.074294
156637	0.24375	-0.897382	-0.603083	0.310415	0.301802	0.702513	0.174188	0.280334	-1.20374	0.0795544	0.139098	-1.89731	-0.159611	0.505204
157437	0.411477	1.02035	-0.110186	1.58049	0.270976	-0.451656	0.637364	0.3379	-0.0301779	0.0668633	0.721815	1.07807	1.51834	0.708206
157942	-0.725319	0.106209	-0.951384	-0.551308	-1.51269	0.547991	0.021615	-0.153013	-0.684405	-0.551747	0.755851	2.56914	1.14478	-1.0617
158035	0.204164	1.05552	-0.019199	0.467995	0.432846	-0.243677	0.628368	0.794301	-0.32314	0.433196	1.48848	0.56655	-1.87891	0.662377
158136	0.501295	-1.15285	0.0957402	-1.42963	-0.438992	-0.864622	0.226594	-0.781968	-1.34396	-0.282429	-2.02415	-0.397001	-1.21684	-0.0504783
158338	-0.266852	0.112456	3.25543	-0.666533	-0.906701	-0.656947	0.0916498	-0.401423	-1.17063	1.51564	-0.482719	-0.650565	0.132029	-0.46021
158540	-0.232946	-0.464159	-0.976912	0.249877	-1.51334	1.51594	0.970144	-0.361914	0.483507	-0.66419	0.623588	-1.74791	0.707037	1.04323
158843	-0.717314	1.69277	-0.0181883	-1.27739	-0.909992	0.0814615	1.7144	-0.464299	-0.548583	-1.63257	-1.9385	-0.219359	0.417356	3.39021
159138	1.53494	-0.131864	0.27917	-1.01414	-0.529642	0.601758	0.220487	1.15064	1.28636	0.431302	0.748717	-0.0722802	-0.296251	-0.591019
159340	1.82511	-0.40626	0.634751	-0.800895	1.06053	-0.309207	-0.696001	1.33211	0.085264	-0.319353	-0.335597	1.34621	0.227201	0.616756
159441	-2.20915	0.598185	0.145305	-0.189173	-0.272505	0.889394	0.494835	-1.61312	-0.603889	0.0208491	1.76765	0.652269	2.33512	1.79073
159744	0.877179	0.577966	0.409969	0.0904177	-1.00081	-0.920467	0.0899101	1.27597	0.600495	-0.736336	-0.151998	1.26513	-1.06905	-0.0554277
159946	-0.963586	0.129597	-0.155445	-0.0253112	0.274399	-1.58103	0.386423	-1.98037	-0.677397	-0.203604	-0.354633	-0.271501	-1.5065	1.47298
160123	-0.100676	-0.453162	-0.438491	1.15124	0.211165	-0.660642	0.235846	-0.191118	-0.557318	0.0776386	1.3968	-0.685073	-0.0266842	0.350383
160729	-4.36447	-2.53056	1.90916	-0.783094	-0.764795	0.411028	-1.23976	-3.62163	0.288182	1.00169	-0.331922	0.0171682	0.14256	-1.31001
160830	0.946957	-1.38739	-0.357483	0.434773	-0.975835	-0.256586	0.192999	0.418971	-0.96045	0.0350137	1.55038	-0.52765	-0.315597	1.91547
160931	-2.10874	1.54397	-0.915237	-0.808863	0.811524	-1.33499	-2.84214	-1.12433	0.759209	-1.0056	-0.232419	-0.997936	-0.456714	-0.417855
161327	-1.05779	0.427827	-1.35275	2.63609	-0.365679	0.642533	1.63117	-1.81171	0.646467	-0.471958	1.3836	-1.33569	-0.817723	-0.865924
161630	-0.32775	0.517237	1.53474	1.19133	0.787703	3.15953	-2.10349	0.465687	1.29405	1.40849	0.461395	1.00409	-0.303408	-0.554794
161731	0.7273	-3.23575	-0.615623	-1.30693	-0.191481	-0.181079	0.297558	1.2253	-0.95526	1.28351	-1.67614	0.962592	-1.01522	-0.182239
162026	-0.270689	-0.318939	-0.607962	-0.407803	0.252228	-0.234034	-0.696471	0.802942	0.563702	-0.141141	1.28485	0.288739	0.38449	0.0965667
162228	0.802835	0.481417	-0.318112	-1.33615	0.476501	1.8737	-0.488033	1.70683	0.64357	-0.858245	0.395141	1.33843	0.629622	1.16591
162733	-1.87205	1.05063	-0.579425	-0.74916	-1.53522	-1.57981	0.539163	-1.44842	0.0225403	-0.512462	-0.677878	-0.423481	-0.0740964	0.771445
163129	0.126465	-0.955534	-0.547231	-0.77483	0.535518	1.02437	0.366679	1.01393	-1.29699	-0.495584	-0.727586	-1.35914	0.0421914	-1.00278
163331	1.24477	0.142532	-0.0764107	-1.22739	-2.11982	1.51272	1.13698	0.928654	1.09956	0.342106	-0.395257	-0.786542	1.58035	0.388132
163432	0.269081	1.16303	-0.0676192	1.56727	0.146464	-0.611999	0.361091	-0.371158	-0.0811658	-0.12848	0.309031	-0.0806246	-0.431586	0.0253736
164030	0.278942	-0.650503	-0.851938	0.815985	-0.26833	0.707377	-1.24159	1.2982	0.638215	-0.207745	0.0115505	0.540298	-0.174726	-0.0365498
164131	-0.380261	-0.522804	-0.30922	-1.03288	0.642674	-0.0738722	0.520084	-0.850648	0.285669	0.132993	-0.233511	0.392268	-0.323412	-0.834823
164636	0.470589	-1.01035	-0.0844471	0.0291641	-0.943035	-1.09686	0.296755	1.07592	1.1691	-0.0845542	1.16361	0.603984	-1.27587	-0.230045
164939	0.491996	-0.746796	-0.446684	-1.24596	-1.24957	-0.645726	-2.08346	-0.253603	-1.55074	-2.444	-2.04617	-1.57644	0.0948118	-3.0614
165032	-0.33744	-0.320388	0.0260627	-0.683534	2.01402	-1.91327	-1.41154	-0.734688	-2.39653	0.722507	-0.720588	1.18977	0.118394	-1.49129
165436	-0.387616	-0.520112	-0.319356	-1.00522	0.625931	-0.0634043	0.546041	-1.10848	-0.19286	1.08469	-1.57973	0.402642	0.136309	-1.1241
165638	0.103677	-1.16944	1.14495	1.51901	-1.54428	-1.0637	-0.315046	1.15042	-0.209821	1.3553	-0.353395	0.429269	0.402436	1.45627
165840	-0.957294	0.306009	-0.558765	0.721627	-1.34126	-0.883917	1.25691	-0.381864	0.75251	0.0407624	0.589394	-0.744682	-1.19453	2.15497
165941	-1.5447	-1.38069	-1.24879	0.397155	1.70647	-0.0916741	0.747794	-0.612412	0.888171	-1.03651	0.0576731	1.55383	-0.471441	-0.926028
166438	-0.145083	-0.39524	-1.07331	1.44574	-1.81403	1.23596	0.881481	-1.75321	-0.174905	-0.104899	-0.764548	-1.31091	1.06176	-2.51895
167036	1.40072	-0.00797549	0.180626	-0.658963	-0.625155	0.370601	0.377048	1.41518	0.712521	0.645563	-0.534398	0.0523649	0.57398	0.961385
167238	0.250462	0.877128	0.102877	-0.866554	0.905839	0.0873712	0.762778	0.769265	0.171515	0.392584	-1.03608	0.867966	-0.898543	-0.00159743
167440	0.794845	0.400428	-0.162838	-0.567225	0.817863	1.25301	0.736073	0.255633	1.88962	-0.396674	-0.116721	1.19443	0.187639	-0.5557
167743	-0.335303	-0.555051	-0.399651	-0.802751	0.755388	-0.197026	0.823134	0.065302	0.456651	-0.258478	0.0304448	0.895683	1.19565	1.02451
168139	0.865221	-1.34168	-0.317731	0.342926	-1.17227	-0.0810926	0.0197335	0.311439	0.529174	0.179784	-0.798059	-0.175942	0.794479	-0.855822
168341	-0.818465	0.43732	-0.470287	1.59316	-0.546192	-1.88755	-1.19589	-1.03583	-0.114088	-1.14406	1.80893	1.99771	-2.7624	-0.321257
168947	0.255183	-0.818937	4.12195	-0.908163	-0.91587	1.20413	-1.21832	0.576438	0.566923	0.598181	0.681317	-0.852086	0.544875	-0.475147
169444	0.00791553	-1.47333	0.691518	-0.431498	0.677978	1.40483	0.416696	-0.0195847	-3.02776	0.950182	0.0511715	1.11086	1.38974	-0.618867
169545	-0.396844	1.3771	0.299553	-0.995203	0.682619	-0.75163	0.950572	-0.186623	0.136823	1.11773	0.326846	0.314779	-0.843967	-0.770409
169949	-0.844421	1.92816	-0.193623	-1.87069	-1.28233	0.351242	0.390374	0.00507375	0.782859	0.0175804	-0.917597	-0.74653	-0.277396	-0.461801
170631	0.282637	-1.05867	-0.564007	-0.779979	0.834844	0.863938	0.536861	1.50199	-1.4193	-0.12614	-0.420978	0.0666555	0.33844	0.900538
170934	-1.97638	-0.994128	-1.64019	0.350244	-0.0727509	0.778692	1.64449	-1.65479	-0.642315	-0.835045	1.19534	-3.12047	0.550611	0.00364366
171330	-0.0777293	-0.491749	-0.486467	1.24783	0.196859	-0.572302	0.414459	0.394353	0.608804	-0.0718805	2.95747	0.166043	-1.63878	0.267299
171633	0.376627	-0.875125	-0.717046	1.51991	0.0370369	0.479468	0.186268	0.233527	-1.02217	-0.114877	0.599592	-0.884011	0.577987	-0.593507
171734	0.245859	-1.04521	-0.614687	-0.641701	0.751128	0.916277	0.666644	-0.0991999	-0.794499	1.33524	-1.11275	0.864249	1.00129	0.871001
172029	-0.0825115	-0.778105	3.76242	0.0961893	0.282342	2.88956	-0.157997	-0.341734	-0.345299	1.59853	0.954926	-0.374036	1.65505	0.20992
172332	0.994198	0.625161	-0.583742	-0.835726	0.205694	1.71813	-1.73363	1.18049	-0.770498	-0.243879	0.840329	-1.08028	-0.987011	0.596671
172433	0.272181	0.955858	-0.011878	0.361715	0.377671	0.0816918	0.705419	0.79903	0.205136	-0.389773	0.917562	-0.0222787	-0.209092	-0.072215
172938	0.577224	0.737866	0.0172983	0.162571	0.882788	-0.0486062	0.869432	0.00311693	0.117976	-0.416287	-1.4928	-0.85645	0.939287	0.827344
173233	0.869824	0.580658	0.399833	0.118073	-1.01756	-0.909999	0.115867	0.392522	0.0689975	-1.63743	1.51062	0.412543	-0.209436	0.047759
173334	-0.380261	-0.522804	-0.30922	-1.03288	0.642674	-0.0738722	0.520084	0.381595	-1.20689	0.597168	0.240091	0.46548	0.426497	1.25742
173435	0.527607	-1.13781	-0.682698	0.373798	0.692154	0.723363	0.672556	1.28616	-0.39036	0.223964	-0.394511	1.14549	0.00205519	1.46106
173536	0.396501	-1.03972	0.0377396	-1.18507	-0.467532	-1.13765	0.279327	0.00823187	-0.561461	-1.18086	-1.28014	0.579831	-0.763878	-0.00301404
173637	0.982138	0.720375	-0.0759227	-0.950235	-1.31678	-0.225246	-1.80638	0.73133	0.393575	1.95489	-0.552402	-0.928096	-0.979443	-0.988614
173940	0.238503	-1.04252	-0.624823	-0.614045	0.734385	0.926745	0.692601	-0.363817	-0.411137	-0.0456821	-0.395862	-0.626597	0.0251569	-0.551361
174841	0.188225	1.17822	-0.10625	1.65498	-0.114503	-0.316761	0.44431	1.18296	1.10533	-0.354094	0.570076	-0.27178	-0.372495	0.685812
175035	1.63104	-0.0961482	0.114527	0.333627	-0.878123	0.431053	0.362351	1.62654	1.37145	-1.97458	-0.570141	-0.544793	1.34783	-0.0245022
175338	-0.364725	-0.544284	-0.440195	-0.692129	0.688416	-0.155155	0.926961	-0.120822	-0.929122	0.427597	0.555444	2.43275	-0.834162	0.81048
175742	0.293009	1.12131	-0.135841	-0.388639	0.35245	0.0817673	-0.678956	0.180579	1.56595	-0.614496	0.888679	-0.424969	-0.404765	-1.21397
176037	-0.203288	1.27176	-0.318928	-0.830499	-0.923613	0.989141	1.73735	-0.288405	1.04642	-1.12037	-0.122239	-2.50666	1.03653	0.846807
176239	0.293956	-0.784494	-0.671775	1.465	-0.0180658	0.355126	-0.0411754	0.107725	-1.1416	0.544043	1.67239	0.303128	-1.59451	-0.903926
176441	-0.0517536	-1.4357	0.761677	-0.606312	0.531777	1.54892	0.16556	0.0802421	-1.61915	0.708313	0.911208	-1.24848	1.03573	0.110625
176542	-0.598065	0.949934	1.58357	-0.706778	0.769976	-0.495512	0.773145	-0.330271	1.894	1.63536	-1.06647	0.754457	-0.624181	0.661193
176845	0.501202	1.05563	-0.305212	0.903417	0.126044	-0.0064678	-0.413477	1.11297	0.285834	-0.442846	0.735808	0.721084	-0.839105	0.259883
177140	0.243106	0.879819	0.0927411	-0.838898	0.889096	0.0978391	0.788735	-1.468	2.13989	-0.224322	-1.54936	-0.102158	-0.639366	1.01679
177241	0.812263	0.470461	0.458389	-1.00886	-0.71443	-0.552144	0.357187	-0.0425546	1.00177	-1.23958	-0.320298	0.97704	-0.45831	0.986979
177645	-0.0541588	-0.390438	-0.787443	-1.1959	0.262858	0.272689	-1.67561	-0.483366	-0.136995	0.0483667	0.301079	1.5997	-0.406368	-1.11528
177746	0.790793	0.951614	-0.683523	0.540912	-0.425298	1.24768	-2.0924	1.69473	-0.586597	0.393613	0.340614	0.494616	-0.392182	1.05307
178748	0.342417	-1.12513	-0.488439	-1.03816	0.827462	1.08003	0.383384	0.410469	0.0651978	0.633508	0.130017	-0.273467	0.785411	0.397535
178849	0.100362	1.1093	-0.00985483	0.459115	0.186186	-0.0367793	0.532973	0.324929	0.379469	-0.0166408	1.42255	0.588614	0.169754	0.634651
178950	-0.265139	-0.30241	-0.426332	1.22098	0.0364237	-0.789581	0.0374434	0.950535	-0.660804	0.570423	-0.0331298	0.723817	-0.540316	-1.29249
179245	-0.220181	-0.334657	-0.516764	1.45111	0.149138	-0.912735	0.340492	-0.280967	-1.02628	0.550335	2.56921	0.44727	0.181238	0.432674
179548	-0.20459	-0.370552	-0.574875	1.57536	0.118088	-0.813927	0.545063	-0.859748	1.09802	-1.2524	-0.179865	-1.63306	-0.622372	-0.851037
180230	0.182098	1.0636	-0.0496067	0.550962	0.382616	-0.212273	0.706239	0.441745	0.232368	-0.931612	1.10218	0.932203	0.927153	0.807872
180432	0.958915	0.53226	0.370217	0.182265	-0.804382	-1.09596	0.263175	-0.129451	0.11295	0.374879	-0.910909	0.945436	0.835543	-1.21847
180533	0.933529	-1.51373	-0.238111	-0.85809	-0.572251	0.0384606	0.278579	1.12282	0.458921	-1.10912	-1.30841	0.0971789	-0.437516	-0.0849657
180836	-0.308045	-0.403576	-0.420368	0.255242	0.449827	-0.632754	0.429156	0.148921	-0.786354	0.340791	0.430237	-0.653796	-1.20629	0.996051
181131	-1.82689	-0.563487	-2.21877	0.573654	2.10357	1.25485	-2.83366	-0.909508	-0.529238	-0.193295	1.54105	0.0354397	-0.929632	-2.65592
181232	1.86271	-0.435815	0.534183	-0.543114	1.1565	-0.421893	-0.366995	1.48733	-0.0765422	0.310373	-0.170277	-0.574585	-0.268696	0.561955
181636	1.1268	0.420716	-0.299541	1.60286	0.439021	0.712714	0.52662	1.14109	0.0448188	-0.401676	1.36872	-1.03574	-2.77783	0.189233
182436	0.37227	-0.869408	-0.0539286	0.0665077	-0.890296	-1.5001	0.0670472	0.431353	-1.23506	-1.50414	0.832724	-0.336344	-2.22273	-0.173293
182840	-0.433564	0.245551	-1.63996	0.875304	0.198729	1.88537	-3.57046	-3.43572	1.19856	-1.30443	1.20545	-0.170625	0.821472	0.747805
183034	0.310242	0.810668	0.178445	-1.12474	0.898457	0.303463	0.609302	-0.300473	1.59273	1.50453	0.334864	0.561674	0.758849	-0.413203
183741	-0.922772	-1.94062	-0.67255	-1.31457	0.657218	-0.540822	0.168216	-1.3932	-2.10918	-0.783311	-0.32144	-0.755545	-0.601363	-0.273346
185038	0.0198879	-1.70685	1.74088	1.15262	-0.187224	1.85988	-1.4683	-1.95492	-2.34629	1.42495	1.05827	1.18297	-1.31344	-2.13812
185139	-1.45141	1.09515	2.47492	0.791433	1.75057	0.492063	0.618029	-1.2144	1.15323	1.56351	0.715779	1.14378	0.329972	0.0291298
185341	-1.47319	-1.49731	3.7117	-0.375281	0.698194	0.294723	0.454136	-1.76571	-1.3894	1.17501	-0.94035	-0.537238	0.629415	-2.07847
185947	0.989806	-1.27181	-0.436311	1.61701	-1.31245	-0.593505	0.00359173	-0.105357	-3.26023	-0.15949	-0.403901	-0.887025	1.52055	0.00308969
186444	-0.805946	-1.76684	-1.01929	1.51491	-0.00131264	-1.19713	0.400848	0.369022	-2.04674	-1.49777	0.0659565	-0.315443	-0.311501	0.00523969
186545	-0.240964	-0.458313	-0.407528	0.1859	0.535979	-0.60722	0.452029	-0.791065	-0.419762	1.13304	-0.55628	0.25081	0.696055	-0.30915
186848	1.59302	0.090843	-0.0905238	-0.195482	-1.03729	0.514872	-0.81437	2.15999	-0.657093	0.769816	1.11347	1.52109	0.198913	0.336917
187345	1.24515	0.299764	0.0580629	1.91351	1.83771	-0.316722	-0.562313	0.248841	0.492377	0.357254	-0.142867	0.659807	-0.21351	-0.924706
187547	0.438524	1.14645	-0.995897	0.410596	1.32884	2.25316	-1.58997	1.00189	1.5627	0.500609	0.496399	1.81635	1.94737	-1.32349
187850	0.776411	0.900812	-0.0569295	0.251152	1.38916	-0.385091	-2.73268	-0.228854	-0.170175	-0.275584	-0.835305	1.75042	-1.38604	-1.4923
188145	0.243106	0.879819	0.0927411	-0.838898	0.889096	0.0978391	0.788735	0.671238	0.539913	0.784428	-1.21867	1.21885	-0.941467	1.26766
188347	0.855057	0.600455	0.306697	0.389884	-0.97425	-1.06915	0.370086	1.31697	1.78629	-1.16104	0.604112	-0.693383	0.963487	-1.14785
188448	0.227111	1.01693	-0.0671744	0.564588	0.418539	-0.155336	0.806982	-0.139831	0.487935	0.367478	0.743122	1.56581	-0.488402	0.240569
188549	-0.250216	-2.30254	-0.534273	0.0520893	-1.20125	-1.55207	0.0548808	-0.194611	-1.54249	0.576697	0.498134	-1.14233	-1.41123	2.26639
188751	0.245914	-1.05962	-0.541823	-0.8582	0.674337	1.09637	0.464339	0.875168	0.219926	-1.23757	-0.99012	-0.827924	0.298963	0.946372
189349	0.765423	0.411194	-0.203382	-0.456603	0.750891	1.29489	0.8399	-0.0570192	1.10602	-0.305861	0.196777	0.104351	0.130537	1.26377
189450	0.264523	1.08716	-0.181904	-0.314956	0.144149	0.423475	-0.520951	0.0309031	0.741169	0.931543	-0.34921	0.183685	1.00417	0.588605
189652	0.239714	1.15938	-0.035299	1.46139	0.00269952	-0.390037	0.262612	-0.377164	0.480463	1.30768	0.795228	0.537975	-0.782365	-0.519067
190031	0.238503	-1.04252	-0.624823	-0.614045	0.734385	0.926745	0.692601	0.710248	-1.55094	0.144205	1.04854	0.571647	-0.512505	0.0198806
191033	-0.617029	-0.37975	-0.352793	0.119362	0.62757	2.63415	-3.25316	-0.677201	-0.281397	-0.0942231	-0.539883	-0.190907	1.76252	-1.66947
191235	0.113284	-0.790472	-0.712361	1.81086	3.1229	0.497387	-0.296409	0.561377	0.0936313	-0.324459	-0.147535	1.64723	-0.535659	-0.743705
191336	-0.38978	-0.35787	-0.380616	0.163395	0.253396	-0.45726	0.255891	-0.151461	0.0475006	-0.403668	1.6882	0.213103	0.740064	-0.728511
192035	0.38756	-0.776696	-0.27193	-0.51357	-1.13812	-1.06998	-0.980709	0.982281	-0.428621	-0.41722	-1.05589	-1.32411	-1.07074	-0.935834
192136	0.229331	0.840277	0.06695	-0.820527	0.714282	0.41861	0.894826	-1.59158	1.44624	-1.41928	-0.626365	-1.21957	-0.134588	0.590506
192237	-0.356993	-0.315014	-1.07054	1.75961	1.46582	1.00051	0.419413	-0.0740374	1.75764	-0.325034	-1.09536	0.324112	0.875019	0.980148
192439	0.564385	-1.15127	-0.632018	0.23552	0.77587	0.671023	0.542772	-0.733534	-1.85796	1.26525	-0.265954	2.08415	0.336709	-0.318698
192540	0.206026	1.02188	-0.117829	-1.40495	0.588602	0.481494	-0.333808	0.906946	0.152789	0.409923	-0.00744762	-0.0532561	-0.149185	1.3517
192641	1.2688	0.560623	0.203106	2.43532	-1.23345	-1.60486	0.131593	1.34062	0.755626	0.794542	-0.336778	0.433609	0.0726123	0.32936
192843	0.225003	1.16476	-0.0555708	1.5167	-0.0307868	-0.369101	0.314526	-0.0285878	0.134972	-1.02921	0.798789	-0.729587	-0.333034	1.04203
193239	1.07346	-1.36556	-0.501829	-0.38058	-1.03705	0.136263	-0.987626	1.23286	-0.0960876	0.728044	-0.189226	-0.500437	0.655032	-0.135352
193845	1.02516	0.312255	-0.228936	0.425364	0.564895	1.31347	0.721376	0.67355	-0.791977	0.682627	-1.38739	-0.554887	0.179427	0.0409407
194140	1.69935	-0.268201	0.194147	-0.86739	-0.278109	0.550606	0.621196	1.30617	-0.0171639	-0.0151505	0.919029	-0.488205	0.376352	-0.372198
194443	1.02693	0.432597	0.377538	0.0759839	-0.859557	-0.770592	0.340226	0.79801	0.0383852	0.572793	0.83317	0.311579	-0.320998	0.232275
194645	0.218263	-0.928515	0.0241076	-1.09696	-0.817088	-0.945818	0.187016	-1.11792	0.882453	-0.915344	0.89096	0.248291	0.0900933	-0.0770556
194746	0.240998	1.02765	0.104345	0.113218	0.43977	-0.115925	0.296279	-1.08356	0.876224	0.449796	-0.59754	-0.264067	0.189815	-0.843789
194847	1.52537	0.0474845	0.13491	0.398626	-0.842128	0.0382791	0.1586	0.926908	0.034457	-0.189812	-0.13069	0.361271	1.00989	-0.463619
195041	1.49564	0.186858	-0.0655244	-0.195078	-1.12588	0.411466	-0.9899	0.546671	-0.0328793	1.85692	1.27389	-0.41257	0.183465	-0.218517
195445	-2.12059	-0.113072	3.1822	1.07778	-1.19943	-0.92246	-3.80915	-1.67049	-1.27472	0.164859	-0.525674	-0.363081	-1.05729	-1.03864
195647	-2.24066	0.165405	1.43891	0.953967	-0.44299	1.05022	-0.00260207	-2.20815	-0.0719773	1.73317	0.437317	-0.296438	1.5224	-0.830634
195849	0.829727	-1.45995	-0.228767	-0.866971	-0.818911	0.245358	0.183184	0.782273	-0.464719	-0.455844	1.57451	0.465404	0.199689	-0.224419
195950	0.10727	-0.810255	-0.32336	-1.43526	-2.19903	0.0731493	1.24999	0.678625	-0.568433	0.217307	-2.31718	-1.50952	0.417655	0.626083
196144	0.969023	-1.39546	-0.327075	0.351806	-0.925606	-0.28799	0.115128	0.387199	-1.00301	-0.388615	-0.0618602	0.738634	0.459659	-0.541872
196346	1.35946	0.0217086	0.18746	0.47268	2.25553	0.339695	-0.350853	0.946731	0.62354	-0.467487	-0.418794	1.29989	-0.10932	0.433235
196750	-0.0685676	-0.513661	-0.647825	-0.436267	0.44615	-0.0376901	-0.371368	-0.559368	-1.73706	-0.682339	0.404509	-0.772882	-0.97956	-0.00538525
197550	0.0689144	1.69941	-1.01639	-0.552148	-2.08673	1.52653	-2.02143	-0.517328	0.291817	0.317206	-0.290181	-3.32849	1.16076	-0.629294
198047	0.869768	0.595072	0.326969	0.334573	-0.940764	-1.09009	0.318173	0.402157	-0.0207102	0.556566	0.496587	-1.37443	-0.938533	-0.0674329
198249	0.392887	1.05322	-0.725329	2.9373	1.21262	1.43957	0.577971	0.199549	1.44296	-0.578363	1.43692	-1.50579	-0.151011	-0.574257
198350	-0.0636228	-0.239919	-0.785976	-0.216133	-0.203211	0.0693922	-2.14211	0.624312	1.12228	-0.926988	-1.17757	0.456119	-1.14801	-0.453335
198653	-0.991762	2.2027	-0.384433	0.853687	1.13274	-0.226804	-0.31846	-0.635588	1.98175	-0.132494	0.363015	0.902724	-0.537259	-0.477494
199150	-0.0615144	-0.387746	-0.797579	-1.16825	0.246115	0.283157	-1.64965	0.878121	0.239863	0.447392	0.100344	-1.08315	-1.45289	-0.342221
199352	1.487	0.321281	-0.215304	1.18075	-1.57969	0.147822	-0.99761	1.01706	-0.305771	0.337489	1.76917	-0.768758	-0.441833	-0.974363
199453	0.264523	1.08716	-0.181904	-0.314956	0.144149	0.423475	-0.520951	0.687029	-0.0200985	0.259195	0.397744	0.38462	1.21911	1.44348
199655	-1.3085	0.321744	-0.457684	-0.183283	2.04528	-0.586017	0.862897	-0.875904	-1.00948	0.578709	0.253591	0.16736	-1.23678	0.677376
199958	-1.87796	-1.10768	-1.61257	-1.91916	0.159339	1.66761	0.399056	-0.7791	0.390506	-1.01591	0.118386	0.523334	0.648609	-1.48779
200008	-1.01394	-1.59253	3.27011	0.333429	-0.0341967	1.27348	-1.34249	-0.438233	-0.349983	0.418359	0.403864	1.25906	1.40265	-1.22998
200109	-0.223785	-0.486072	-1.13827	-1.43422	-1.26405	2.05055	0.184317	0.121662	0.619113	-0.255131	-1.58833	-0.0742824	0.101383	-1.05354
200210	0.139304	0.933601	0.102085	-0.847778	0.642436	0.304737	0.69334	1.16742	0.858592	0.437307	-0.581568	-0.0803717	0.736339	-1.4322
200311	1.52542	0.0330701	0.207774	0.182127	-0.918919	0.21837	-0.0437061	0.596012	-0.210549	0.0301025	-0.903234	-0.396595	1.06165	0.389017
200513	-1.46756	-1.3627	-0.624862	-0.086161	0.243587	-1.86083	0.417738	0.161331	-2.08901	-1.66458	-0.294206	0.786426	-1.68859	0.9218
200614	0.298779	1.37896	-0.42524	0.227554	-0.284656	0.128503	-1.99091	1.51953	1.15648	0.549044	0.954931	-0.469106	-0.841124	-0.302423
200917	-1.38978	-1.0112	-1.8904	-0.409738	0.777065	0.767566	-2.81849	-2.3271	-0.536975	-1.07869	-1.11231	1.86385	-0.608931	-1.66326
201111	-1.13607	0.17956	-1.11209	0.0274481	0.247496	1.48599	1.78172	-1.10359	-0.690398	0.394022	1.07846	-0.659776	0.42986	-0.351267
201414	0.894879	0.394243	0.340254	-0.73745	-0.582536	-0.607893	0.786936	0.925558	-0.59797	0.294387	1.0486	-0.264457	-0.286783	0.854987
201818	-0.856203	-1.36463	2.23032	-0.395971	0.573164	0.723134	0.222493	-0.257374	-1.18077	1.188	1.74834	0.895664	-0.593299	-0.478381
202113	-0.365027	-0.415677	-0.600086	-1.39645	0.471638	0.17616	-0.325366	-0.503872	0.080082	-0.200477	-0.886731	1.43578	0.0887151	-0.553449
202820	-3.35729	0.504532	2.59443	0.817526	-2.1188	1.3469	0.846383	-4.29556	1.28514	1.14398	-1.42252	-0.204993	-0.567209	0.0952985
203418	1.29415	0.196788	0.781094	0.192641	0.744924	-1.7699	-0.754875	1.13953	-0.0179924	1.58352	-0.0831428	0.953561	-1.11869	0.404983
204016	-1.00826	-0.0919111	-0.755955	-0.641673	2.11225	0.659855	1.15929	-1.74528	0.757453	-0.186706	-1.4876	-0.546779	-0.242552	2.04492
204218	0.819316	0.596376	0.308634	-1.74084	-0.914465	-0.231297	-0.921096	-0.0972266	0.623601	0.658108	-0.242373	0.897026	0.363997	-0.921476
204319	0.297824	1.0489	0.45351	-1.72707	-0.764004	-1.48869	-0.513472	-1.10697	-0.143288	-1.25818	-0.660698	0.438384	0.497745	-0.115231
204521	-0.737866	-0.0506499	-0.910395	-1.66461	-1.17364	0.962783	0.363679	0.656221	-0.384315	-1.05349	-1.89833	-2.25882	0.771156	-0.205044
204622	1.40072	-0.00797549	0.180626	-0.658963	-0.625155	0.370601	0.377048	1.47959	0.245651	0.285244	-0.657988	-1.32458	-0.204104	1.51543
205119	0.742532	0.435367	-0.0825422	-0.769695	0.688406	1.38664	0.45898	0.0853028	-0.479627	0.204749	1.17553	1.18352	1.43369	0.0292292
205220	-1.71225	0.190522	0.648172	1.66134	1.43711	-0.68061	0.583185	-1.22849	2.11355	1.17726	0.0770725	0.239173	0.9796	-1.31877
205826	0.24375	-0.897382	-0.603083	0.310415	0.301802	0.702513	0.174188	-0.834292	0.0113879	-1.48657	1.58592	2.09179	1.84907	0.209973
206222	-0.899825	-1.97921	-0.720525	-1.21797	0.642912	-0.452481	0.346829	-0.889091	-1.79379	0.396809	-0.992272	0.127521	-1.57366	2.08751
206323	-0.053306	1.95448	-0.430674	0.391707	-0.608814	-0.892869	-3.15562	-1.0589	1.73417	0.502234	-0.298738	0.41898	-1.19182	-0.494531
206727	0.211849	0.996643	0.637802	0.095268	2.29753	-1.90785	-0.0897885	-0.514853	1.27498	-0.482194	0.156475	0.830955	-0.886483	-0.0950754
206828	0.676332	0.459592	-0.173766	-0.520794	0.537717	1.48085	0.692591	1.01073	0.377266	-0.490339	-0.411164	-1.2468	-0.457506	-1.70949
206929	0.226287	1.03303	0.0840728	0.168529	0.406284	-0.0949896	0.348192	0.19277	-0.402672	0.00910622	2.06487	0.250282	0.442011	0.163415
207426	2.0493	-0.609057	0.625296	-0.912325	1.30468	-0.144266	-0.448769	0.696686	0.324623	0.380334	0.0344308	-0.136471	1.16248	1.19952
208024	0.389146	-1.03703	0.0276037	-1.15742	-0.484275	-1.12718	0.305284	0.16019	-0.247802	-0.696418	-0.4671	-0.742683	1.07536	-0.469662
208125	-1.17923	1.44009	1.79861	-0.867828	0.774236	-1.60882	0.929635	-0.885884	0.706102	1.45594	-0.282826	0.655804	-0.405753	0.105191
208226	0.786206	0.53485	-0.312617	0.808605	0.36405	0.989371	0.728363	0.895387	2.125	1.07218	-0.625878	0.0496963	1.77187	1.38584
208327	0.168726	0.922834	0.142629	-0.958401	0.709409	0.262865	0.589513	0.72215	0.840398	-1.3825	-0.770973	1.06843	-1.01831	0.850413
209127	-3.62829	0.720484	2.42909	0.431812	0.73354	1.7066	-0.862663	-3.00665	0.2371	0.768648	0.527571	1.8692	1.35715	0.78533
209228	-1.34719	0.651726	-1.45476	0.943916	-0.540226	1.17723	0.398887	-0.910509	-0.768892	-0.854542	0.771186	1.00798	1.46858	-0.473941
209329	0.5566	0.100915	0.983476	-1.06135	0.527934	2.07288	-0.766203	0.922826	0.639434	-0.104904	-1.297	0.232186	-0.482726	-0.386344
210011	-0.591651	-0.569622	0.598351	1.05873	-0.454423	0.155897	-1.15335	-0.396376	-0.540539	0.812756	-0.361002	-0.235378	0.573377	-0.788834
210415	-0.335303	-0.555051	-0.399651	-0.802751	0.755388	-0.197026	0.823134	0.170804	0.141001	0.0559925	0.0349196	0.132284	-0.129659	0.805188
210617	0.842585	-0.162192	1.74309	-0.859518	-0.366179	-0.141554	0.401036	1.08337	0.558129	0.600858	-0.251491	-0.808053	0.724936	0.649068
211114	0.902582	0.710349	0.124025	0.881391	1.90283	-0.954707	-1.46283	1.32169	1.57963	0.307611	-0.251566	-0.815229	-0.999096	-0.723022
211215	0.70359	0.611067	-0.194482	0.537198	0.232155	1.04512	0.298614	0.705966	1.07194	0.709996	0.159349	0.826842	1.51103	-0.704072
211316	0.0787469	-0.455017	-1.31552	0.846487	-1.70987	1.55212	0.0786916	-1.16219	-0.916853	-1.15934	1.10486	-0.143408	2.61321	2.00902
211619	0.277988	-0.98056	0.0268119	-1.13864	-0.747679	-0.909817	0.235846	0.266903	-1.09182	-0.25448	-0.0294554	-0.210748	-2.20913	0.46098
211720	-1.51563	0.737596	-0.0597567	-1.00131	0.128854	-2.40489	-0.813242	-1.04457	1.2999	0.962801	-0.736039	0.16304	-1.84033	-1.40274
211821	0.851178	0.627941	-0.288174	1.69138	0.000876169	0.80114	0.25878	0.620551	0.623813	-1.25774	1.05562	-0.0987751	-0.185055	0.584307
211922	1.16275	-0.349259	1.90094	-1.28166	1.00965	-0.643331	-1.61512	-0.168344	-0.968758	0.263761	0.0752747	-0.529706	-0.823782	-1.49376
212116	-0.709388	-1.84675	-0.893045	1.11845	0.075021	-1.03338	0.117588	-0.459158	0.75001	-0.238645	0.0121184	-1.43239	-0.661763	-0.351293
212217	-0.178195	-0.703111	-0.421947	-0.844841	0.913387	-0.0576193	1.04749	1.16652	-0.178866	-0.234499	-0.743472	-0.0209285	0.525222	0.00474098
212419	0.400382	-0.393135	-0.711083	-0.629359	-1.97526	-0.702396	-3.57094	0.746677	-0.979462	0.605099	-0.451991	-0.562053	-1.68115	-0.163777
212823	1.48	0.180951	0.00731445	1.69624	-1.45645	0.0070666	0.0783682	1.22674	-0.445138	0.175706	1.17994	-0.443221	-0.535448	-0.720952
213017	0.829727	-1.45995	-0.228767	-0.866971	-0.818911	0.245358	0.183184	0.196176	0.249615	-0.388481	0.183956	-2.16082	1.47713	-0.253481
213421	-1.6727	1.27537	-1.00033	-1.01766	-2.14739	-1.11469	-1.93054	-0.376263	1.95738	-1.36337	0.711517	-0.928968	1.52131	-0.996058
214019	0.933529	-1.51373	-0.238111	-0.85809	-0.572251	0.0384606	0.278579	0.258191	-0.268098	-1.52729	0.129481	-0.878002	1.21592	0.685854
214524	0.410864	-0.958303	-0.0871514	0.0708495	-1.01244	-1.13286	0.247925	0.253729	-1.26174	0.0330253	-1.32945	0.65536	-1.37954	-0.147368
214625	-2.07095	-0.870165	-1.6204	1.53286	2.89659	0.401482	0.787628	-1.79163	-0.932438	-2.12013	1.16718	1.82249	1.60557	0.562852
214726	-0.357314	-0.56139	-0.357195	-0.936284	0.628367	0.0144685	0.698698	0.37898	-0.184772	1.30551	-1.36251	0.223244	1.00142	0.971777
217126	-1.10186	0.429563	-1.3407	2.58552	-0.542929	0.885432	1.5846	-1.21476	-0.292941	-1.00892	1.97524	0.4477	2.52344	-0.199793
217429	-0.407198	-0.427903	-1.00184	0.605025	1.78569	1.3479	0.634776	0.153364	0.104462	-0.843363	1.10753	0.392069	1.03614	0.993856
219231	0.277988	-0.98056	0.0268119	-1.13864	-0.747679	-0.909817	0.235846	-0.176043	0.525409	0.000524277	0.623965	-0.971008	-0.210328	1.54569
220721	-2.23796	3.06806	0.374504	0.588235	-1.50472	0.277113	-2.33598	-0.16433	2.86896	-1.76534	1.30236	-0.0783636	0.467825	0.46849
221319	-2.88157	0.074433	2.9885	2.93056	-0.523945	-0.0719594	1.26909	-2.29034	-0.844018	2.22066	2.84499	-1.10388	-0.11	3.44077
223929	0.3632	-1.00147	-0.597675	0.227044	0.440621	0.774515	0.271848	1.78896	-0.944037	-1.4865	1.63137	-0.221693	0.333256	-0.371455
227533	0.285956	0.9954	0.0139131	0.343343	0.552485	-0.23908	0.599328	0.194281	-0.082553	0.76713	-0.695406	0.942935	-0.367061	1.38494
228434	-1.09798	0.402078	-0.745828	1.28402	-1.51806	-0.984862	1.69591	-0.077401	0.405755	0.864662	-2.02631	0.389535	-0.0119956	1.09117
231928	0.502788	0.795294	-0.00567776	0.259568	0.779892	-0.0636714	0.872516	0.212535	0.409321	-0.356053	1.4636	0.479329	-0.374936	0.428649
233326	-0.0713814	0.656956	1.38757	0.420418	0.263724	0.357558	0.049414	-0.641277	0.683996	1.18287	1.61323	0.0698252	1.93851	-0.793688
237334	-0.92382	-0.0622005	-0.194752	-0.936146	0.742905	-1.29986	1.00558	-1.97091	1.12854	-0.00471123	-0.710392	1.56941	-0.612715	-0.832507
238033	-0.300633	-0.420682	-0.337368	0.0110864	0.389778	-0.463131	0.200894	0.428185	-1.79999	0.394792	-1.841	1.01674	-0.293292	1.25668
239944	-1.61358	0.231249	-0.209349	-0.78776	-0.460057	2.31308	-0.965895	-0.160835	-0.250503	1.25531	-1.32498	-0.896931	1.11249	-0.278198
245333	-0.362588	1.6689	0.0562177	-0.452692	0.253814	-1.0466	-0.519383	0.892759	0.125652	-1.85329	-0.161429	-0.15894	-1.17517	1.16187
246133	1.03423	0.44432	0.31481	0.264828	-0.766022	-0.961151	0.516575	1.08997	-0.185096	-0.0454282	-0.942595	1.2875	-1.30156	0.708919
248238	0.680414	-1.29457	0.030989	-1.33819	-0.153972	-0.936709	0.575389	0.325595	-0.127907	-1.2903	-1.3332	1.2413	-1.59206	1.09307
248339	-0.419202	-0.347103	-0.42116	0.274017	0.186424	-0.415388	0.359718	0.699112	-0.943381	-0.465444	1.15683	0.73853	-1.94173	-1.21168
249947	0.723946	-1.34756	4.72392	-0.295204	1.16385	-0.0498878	-0.992476	1.21864	0.510122	2.78693	0.727431	0.0975756	-0.298462	-0.406039
250932	0.215556	-1.00393	-0.576847	-0.710638	0.748692	0.838405	0.513988	0.272564	-1.23647	1.18407	0.0123229	1.30015	0.313548	0.398944
251833	-0.980948	0.0451496	-0.703808	0.19982	1.7299	0.404218	0.563003	0.579897	-0.628386	0.2433	1.43567	2.61837	0.204	0.105723
255639	0.400987	-0.650348	-0.391302	0.779294	-1.54171	-1.36503	-1.06629	1.04634	0.0663632	-0.448284	0.455252	-0.209887	-0.436817	-0.0677745
255740	-0.327947	-0.557743	-0.389516	-0.830407	0.772132	-0.207494	0.797177	-1.13762	0.0239299	-0.0885536	-0.906938	-0.390995	-0.603614	0.803938
256540	-2.49912	-2.19833	-1.6784	2.55336	1.04262	-2.10168	0.657527	-0.820686	0.388521	0.442505	0.738092	-0.679814	-0.491446	-0.777453
257542	-0.952037	0.665113	2.22677	1.07714	1.62667	1.60077	0.49058	-0.710599	0.59131	0.727023	-0.0690043	-1.08251	1.60166	-0.441568
257845	0.139304	0.933601	0.102085	-0.847778	0.642436	0.304737	0.69334	0.751253	-0.0679138	0.879019	0.212784	0.317385	-0.813756	-1.4368
257946	-0.659853	0.398645	-0.823967	-0.809699	-0.372424	-0.871752	-2.98373	-1.66741	-0.105836	-0.263527	-2.1366	-0.406075	0.316731	-1.06385
270332	-0.627724	-0.785989	0.925588	0.373598	0.180245	0.0312887	0.00594253	0.426795	-0.00922988	0.829911	-1.34938	0.729677	0.453965	0.384612
274542	-1.80951	1.29501	-1.5541	-0.709158	-0.830703	0.798558	-1.85162	-1.54647	0.638193	-0.707031	-1.07472	-2.13208	-0.560063	-0.651566
275645	1.85932	-0.156257	0.406143	1.75718	0.270107	-0.909768	-0.893117	1.44005	-0.430276	0.0759789	2.03745	-0.504114	0.107732	-2.16781
280739	1.23951	-1.77665	-0.214454	-1.09417	-0.208462	0.207998	0.49677	0.179189	-0.240516	-0.506445	-0.157604	-1.00597	2.2518	1.76681
280941	0.196809	1.05821	-0.0293349	0.495651	0.416102	-0.233209	0.654325	-0.225993	0.640456	-0.342206	-0.573366	-0.467162	-0.697262	0.185925
285345	1.78114	-0.328322	0.227259	-0.992042	-0.15847	0.555203	0.592155	1.36152	-0.235395	-0.271195	-2.09612	0.784492	1.1636	1.67115
285446	-0.560643	-0.840726	0.938428	0.304257	0.266398	0.0568219	0.0288154	-0.335067	0.323568	-1.59476	-0.736626	-0.80472	-0.0570845	-0.405216
286650	1.04928	-1.20966	-0.520633	0.654503	-1.53661	-0.0460982	-1.40221	-0.0243568	0.308916	-0.0749361	0.569913	-0.833264	-1.39587	-1.72116
289555	0.0462673	1.34091	0.163641	1.15611	0.56718	-1.5093	0.810558	0.428906	0.951775	-0.109858	1.11324	-0.642986	0.447308	-0.64547
290136	-0.217999	1.27715	-0.3392	-0.775187	-0.957099	1.01008	1.78926	-0.179442	-0.446339	0.648414	-0.194514	-0.432074	1.16968	0.244159
293748	0.293311	0.992708	0.024049	0.315687	0.569228	-0.249547	0.573371	0.295146	0.60486	0.268312	1.43388	-0.0414023	-1.16719	-0.452419
295146	1.30532	0.0743899	-0.224954	-0.87302	-2.03815	1.48838	1.64459	1.13958	-0.357435	1.12653	-0.440164	-2.89491	0.741064	-1.10564
298051	1.90309	-0.0293859	0.234204	1.10342	0.23058	-0.821352	-2.09888	0.644628	-0.109418	-0.285341	1.96101	-0.489126	-0.346993	-2.81761
299154	1.27767	0.081829	0.154348	0.597332	2.13589	0.335097	-0.321812	0.553481	-0.256817	0.142051	-0.663596	0.18129	0.521896	-0.962062
299760	-1.94819	-0.887579	-1.66643	1.3713	-0.51964	0.6428	1.30469	-0.108585	-1.77991	-0.504934	-0.412767	-0.574686	0.196821	0.705472
300618	0.265111	-0.675631	-0.950593	1.05086	-0.366353	0.848057	-0.933191	-1.43228	-0.777502	0.290066	0.0741628	-0.376662	-1.12468	1.22058
300719	-1.39951	0.686665	-1.37447	0.741446	-0.669683	1.31085	0.121795	-1.20418	0.877796	-2.18103	-0.803686	-1.14577	-1.18605	-1.08438
303119	0.00453244	0.0757372	2.41643	0.0586148	0.366583	1.27614	-0.801837	0.838726	-1.8949	-0.582642	-0.923338	1.74718	1.47081	-2.26513
303624	0.123712	0.969495	0.160197	-0.972027	0.673486	0.205928	0.488769	0.239832	0.586505	-0.0859878	-0.0367632	-1.02116	0.985719	0.0545287
304727	-0.486365	1.13112	2.12406	0.0567418	-0.904935	-2.89096	0.225462	-0.498475	1.85795	0.401907	-0.23435	-0.388028	-0.974821	-0.338325
305830	0.92489	-1.37931	-0.387891	0.51774	-1.02606	-0.225183	0.270869	-0.0566366	-1.19317	-0.248075	0.599575	-0.598426	0.358525	-0.508064
308129	-0.170784	-0.720218	-0.338947	-1.089	0.853338	0.112004	0.81923	-0.508221	-0.961427	-1.77163	-0.69448	1.49378	-1.26016	0.730337
308331	1.55963	0.283073	-0.0208339	2.7402	-1.70934	-0.382192	-0.240823	1.85741	0.17681	0.222579	2.42316	-0.709077	-0.819487	-0.974619
309636	0.253214	-1.0479	-0.604551	-0.669357	0.767872	0.905809	0.640688	0.53828	-0.447456	-1.16608	-0.639305	-0.8268	0.453286	0.258505
310621	-1.40419	0.187813	0.466029	0.679682	-1.8296	-0.310276	-0.0857219	0.605451	0.300425	-0.431019	-0.888832	-0.304243	1.48977	-0.742129
314225	-0.789631	0.147092	-0.954711	2.7158	1.09747	-0.0569366	0.590245	-1.25911	0.644947	0.585342	1.60829	2.49496	0.167109	2.14459
316835	-0.72866	1.75178	-0.768923	0.484761	0.201974	1.60204	2.03367	-1.47942	0.609873	1.34116	1.04473	-1.04215	-0.424695	0.556821
317332	-0.911217	0.0802437	-0.162877	-0.0393411	0.327066	-1.53456	0.46121	-0.448832	1.05459	-0.326019	-1.45287	0.997306	-1.44769	2.22057
321323	0.235751	0.882511	0.0826052	-0.811243	0.872353	0.108307	0.814691	0.34865	0.64373	0.354266	0.306906	1.87729	0.894966	1.24843
322224	0.605978	-1.23714	0.00801286	-1.24119	-0.256868	-0.951775	0.578473	0.188808	-0.940595	1.54006	0.221481	-0.504561	-0.341019	0.496716
329440	-0.397725	1.40761	0.377936	-1.17476	0.747155	-0.871375	0.694088	-0.3231	1.7034	-0.761206	0.18153	0.562149	2.09221	-0.23624
329844	0.78019	0.391397	-0.110246	-0.728414	0.707585	1.45404	0.58568	0.476893	1.11795	-0.144288	-0.127384	0.456773	0.320598	0.337681
333330	1.1026	0.257852	0.467293	-1.15269	-0.242799	-0.661506	0.573114	1.39436	0.117216	-0.319817	-0.36049	-0.171488	-0.369589	1.01581
334635	-1.67541	-1.03592	-1.25847	-0.73233	-1.43147	-0.674302	0.511649	-1.39941	0.378766	0.617802	0.394966	0.662892	-0.788636	-0.0749579
336841	-0.742807	0.581891	2.11002	0.10019	1.54376	2.29805	-0.664907	-0.552813	-0.808467	0.0824408	0.901026	1.94693	2.09302	-2.3374
339847	0.153657	1.07124	-0.110397	-1.39092	0.535936	0.435025	-0.408595	-0.0488262	1.75603	-0.049813	1.2996	-0.0142299	-1.59098	-0.581192
341834	0.210907	-0.925823	0.0139717	-1.0693	-0.833831	-0.93535	0.212973	0.428842	-1.98936	-0.639191	-2.53764	-1.85648	-0.485961	-0.340458
342129	-1.68174	0.787991	-0.98602	1.07629	-0.101599	0.0462389	1.77476	-0.728448	-0.0636462	0.716495	0.677107	1.55627	1.05909	1.0535
346137	0.348489	-0.996089	-0.617947	0.282355	0.407135	0.795451	0.323761	-0.11792	-0.307902	-1.50434	-0.150291	-1.41284	0.68398	-0.262775
346945	-0.522317	-0.119025	-1.06963	-0.400212	-1.3833	0.86408	0.603201	-0.438586	-0.591302	-3.0987	-0.834979	0.436814	1.48108	1.17707
348545	-0.207835	-0.664988	-0.963627	-0.822145	-1.15511	1.99814	1.43891	-3.54804	-0.880145	-0.921269	1.04058	-2.03879	-0.389904	0.699159
349244	-0.156073	-0.725601	-0.318675	-1.14431	0.886825	0.0910679	0.767316	-0.253923	1.58958	-1.73846	0.299333	-0.120196	-1.12943	0.529298
350330	0.331547	1.04683	-0.241928	-0.167798	0.307093	0.268917	-0.295772	-0.74415	-0.412337	0.95771	-0.193998	-0.457258	-0.410995	-0.260658
351938	0.346561	0.912843	-0.0617659	0.481217	0.557358	-0.083334	0.904641	1.29913	0.62706	1.32532	0.150234	1.05404	-0.602002	0.819607
352132	0.361925	-2.97697	0.00488041	-1.37423	1.22327	-2.04032	-0.661663	-0.227548	-0.492332	0.441139	0.471987	1.19726	-0.232662	-0.754037
352738	0.198148	0.912067	0.183173	-1.06902	0.776381	0.220993	0.485686	0.0208293	0.373231	0.754203	-0.576021	-0.959267	-0.199082	-0.503386
353740	1.32662	-0.00673248	0.804515	-0.907037	1.1199	-1.29817	-0.312069	0.955888	-1.0489	1.02982	-0.270384	1.42131	-1.57039	-2.87771
355239	0.0133987	0.418497	1.3307	-0.476791	0.768152	0.695664	0.769313	-0.0144739	0.731524	0.958213	-0.00895274	-0.168996	-0.125661	-0.433604
358144	1.07317	0.268619	0.42675	-1.04207	-0.309772	-0.619635	0.676941	1.75287	-0.177314	0.293422	0.304438	0.238597	0.970897	-0.915727
360030	0.374434	-1.03165	0.00733183	-1.10211	-0.517762	-1.10625	0.357197	0.079841	0.332	0.650745	-0.693484	-0.943236	-0.0968875	1.33851
361941	-3.32153	-1.91563	2.63502	-0.551282	-0.0448665	1.65851	1.06419	-3.02568	-1.91331	2.2435	-1.92829	-0.265053	0.397907	-0.104907
365343	0.0112347	0.580739	1.26944	0.691824	0.395618	0.301809	0.479163	0.268079	-0.819288	1.08108	1.09705	0.687468	-1.27642	0.8129
366042	-0.31009	-3.85974	2.81988	1.6071	-1.89913	0.919058	-1.93823	0.510299	-1.10307	1.62166	0.0830283	-1.69918	1.17819	0.97412
368551	0.381151	-2.67981	-0.818	1.36772	-1.52538	-0.786152	-0.316972	0.535073	-0.31858	0.969295	1.66602	-0.328334	0.396094	0.746668
368753	1.48252	-0.0680959	0.213738	-0.783615	-0.505516	0.375198	0.348007	1.74929	0.167875	0.795224	-0.859157	-0.49293	-1.07171	-0.532555
371843	-0.108087	-0.436056	-0.521491	1.39539	0.271214	-0.830265	0.464108	-1.98525	-0.611183	-0.498176	0.592112	0.612331	-0.73847	-1.29861
377451	-4.70673	-1.28223	-0.0607578	0.800281	-0.208036	0.426369	-2.31075	-3.77504	-1.49311	-0.0841404	-1.04283	0.617698	-0.735508	1.28936
378756	-0.961422	-0.0326449	-0.0941847	-1.19393	0.646934	-1.18718	0.676574	-1.10036	0.042722	-2.08442	-1.5924	0.580408	-0.619889	0.0917553
378857	-0.29953	1.11216	1.33003	-0.492165	-2.88602	-0.508567	-0.159955	-0.936565	0.594375	0.610601	0.891797	0.567373	-1.28146	0.409529
379657	-0.739149	0.0810809	-1.05004	-0.316437	-1.61071	0.688672	0.330012	-1.09614	0.226776	1.1659	0.565728	-2.41311	-1.47147	0.0102132
380036	-0.0384829	-0.527583	-1.1868	-0.455257	-1.55294	2.05407	0.0688767	-0.11324	0.67814	-2.74883	0.639075	1.65646	0.376654	-0.0950123
381038	0.953724	0.372709	0.421341	-0.958695	-0.44859	-0.691637	0.579282	-1.18842	-1.71234	0.622883	0.74087	-0.792038	-1.15321	-0.501777
381543	1.00481	0.455087	0.274266	0.37545	-0.832995	-0.919279	0.620402	0.87406	1.52575	0.501949	1.07412	0.199082	-0.263444	-0.502186
382242	0.179942	-0.88139	0.631332	-1.22987	1.2298	-3.14685	-0.483756	-0.383392	1.56039	0.0210753	-0.464062	0.543293	-1.00859	-1.2386
385046	0.759894	0.519814	0.465821	-0.994827	-0.767096	-0.598613	0.282401	0.838272	0.943089	0.0862774	-0.331552	-0.0152847	-0.170497	0.901434
385450	0.440287	-0.96907	-0.0466077	-0.0397731	-0.945471	-1.17473	0.144098	-0.766345	0.358455	-0.377022	-1.13169	-0.905282	0.0077685	0.527121
387959	1.31163	0.0404222	0.210242	-0.723154	-0.838329	0.556562	0.229739	0.936636	-0.459326	-1.02416	-2.3826	-1.28676	0.48121	-1.70928
389357	1.44574	-0.0546372	0.163058	-0.645337	-0.589232	0.427537	0.477791	1.33184	-0.977865	-0.045601	-1.17473	0.469511	-0.0361289	0.27994
391748	-0.702372	0.0676222	-0.999359	-0.454715	-1.52699	0.636332	0.200229	0.989279	0.924472	-0.394396	-0.483857	-0.153439	0.313964	-0.567188
392750	-0.231389	-0.637661	-0.263268	-1.22687	0.848465	-0.0437418	0.513917	-0.584802	-0.290587	-0.660131	-0.566017	0.503248	-1.65235	-2.08729
393550	-0.324286	-0.152269	-0.66731	0.737902	-0.3143	-0.374523	-1.00723	0.605977	0.473086	-0.115656	0.062931	0.19379	0.275331	-0.504282
394956	1.64353	0.075125	0.000674573	1.66343	-1.14038	-0.16383	0.222593	0.181778	-0.235675	-0.125068	0.968434	-0.0668378	0.0490452	1.5416
395756	0.420116	0.885926	0.0395934	0.204661	0.72479	-0.188013	0.645073	0.253924	0.291048	0.22599	0.0090982	0.836588	-0.973382	1.62856
395958	0.643381	0.940312	-0.848916	0.828711	-1.75097	2.16776	0.150384	0.108926	1.45539	1.32158	1.50665	-1.60996	3.22367	0.812031
397154	0.256533	1.00617	-0.0266306	0.453966	0.485512	-0.197208	0.703155	-1.76547	0.0974643	-0.477163	-0.559839	0.630039	0.587228	0.241004
397760	1.40814	-0.0250817	0.263626	-0.903118	-0.685204	0.540224	0.148785	0.593324	0.496469	0.14087	0.173487	-1.75685	0.347975	-0.945812
397861	-0.168059	-0.269818	-0.611222	0.516253	-0.0917654	-0.354861	-1.03935	-0.19282	-0.649018	-0.856136	0.309283	0.869269	0.71393	-0.137263
406432	0.915426	-1.22879	-0.386423	1.49751	-1.49213	-0.428479	-0.19563	1.74047	0.315228	-0.635719	0.819541	-1.72609	-0.0739688	0.645439
406836	0.89742	0.463963	-0.238962	0.57333	0.550661	0.952097	0.595495	1.47681	0.760783	-0.625241	0.369163	-1.04021	1.75216	-0.442778
413934	-1.67405	-1.10114	3.03271	2.31214	1.2004	1.38426	-0.0960737	-1.40759	0.072145	1.10256	1.29033	1.76722	1.56158	1.25174
414229	0.345736	0.92894	0.0894813	0.085158	0.545102	-0.0229874	0.445851	0.848038	1.21774	-1.03435	-0.861585	-0.895418	-0.174631	0.55991
419239	-0.189879	-0.375935	-0.554603	1.52005	0.151575	-0.834863	0.493149	0.281821	0.98337	-0.636016	1.19073	-1.46567	-0.163079	0.351551
421226	-0.747632	0.228476	-1.06882	-1.38917	-1.85649	1.0908	-1.35515	0.209387	-1.34315	-0.259748	0.131002	0.0635334	-0.974245	-0.962959
422632	0.184262	0.901353	0.0116537	-0.617653	0.755151	0.181583	0.996389	0.273716	1.30138	-0.477471	-0.729366	-0.808711	1.22967	-0.762974
424939	-1.8367	-1.00024	-1.01877	1.00745	1.59171	-1.22827	0.681932	-0.732213	-1.08739	-0.899929	-0.361694	1.4441	1.59391	-0.433014
429040	0.863696	0.466033	0.456476	-0.985947	-0.520436	-0.805511	0.377796	-0.603921	-0.00778899	3.2345	0.985927	-0.439834	-0.120737	0.17354
432332	-0.212826	-0.337349	-0.506628	1.42345	0.165881	-0.923203	0.314536	0.548118	1.4169	-0.420666	-0.228558	0.162884	-0.883046	0.143298
433839	1.08666	0.380552	0.380242	0.0342985	-0.790147	-0.734591	0.389056	1.35347	0.373267	0.233245	0.112111	-0.487367	0.49584	-0.896536
436239	1.31833	0.040885	0.799898	-0.842442	1.24448	-1.58754	-0.34029	0.0290549	-0.224182	-0.580191	-1.21684	0.573633	-0.530975	-0.212336
441939	-0.534645	2.13016	-1.66526	1.42395	1.68482	2.98724	-2.78396	-1.42415	1.17054	0.493225	2.15578	2.24901	0.989045	1.25933
445543	1.44125	-0.0384118	0.220572	0.348027	2.37517	0.344292	-0.379894	0.680197	-0.889757	0.397437	-0.114282	3.10507	-0.694912	0.0528375
449753	-1.46424	0.691366	-0.0469415	1.03716	-0.0387723	-2.96385	0.480205	-2.57935	0.432073	-1.11036	2.788	-1.32297	-3.45429	0.512211
453441	0.512558	-0.864257	-0.084892	1.03185	-1.21511	-1.55352	-0.149136	1.50114	0.30786	-0.794617	0.683975	0.454587	0.173935	0.0731958
453542	-3.91754	-1.22969	2.32321	-1.71843	-1.40941	1.69906	1.15269	-3.19822	-0.52032	-0.799538	0.807461	-0.684119	0.613781	0.703373
459453	-0.539088	-0.218071	3.85887	1.20923	0.146421	1.26384	-0.0176502	-0.139839	0.00717589	1.50372	1.57365	-0.741931	-0.239989	-0.626415
461743	0.224701	1.29337	-0.215461	0.812378	-0.247565	-0.0377859	-0.937801	1.28006	0.590895	-0.200221	-1.08466	-1.53541	0.627573	0.0113268
462139	1.2586	0.0929302	0.797194	-0.800757	1.17507	-1.62354	-0.389119	0.813848	0.0446682	0.838974	0.622729	0.585385	0.503265	0.44834
463040	-0.0317899	-0.52712	-0.597145	-0.574545	0.529866	-0.0900297	-0.501152	-0.0439732	-0.977905	-1.13492	-0.995583	0.763003	0.0883356	1.07957
467351	0.742532	0.435367	-0.0825422	-0.769695	0.688406	1.38664	0.45898	0.737479	1.30901	0.640071	0.937915	0.684373	0.627239	-0.422921
468050	0.275281	-1.05598	-0.574143	-0.752324	0.818101	0.874406	0.562817	0.384185	-0.519737	-1.85476	-1.36165	0.496411	-0.247716	-0.182083
469961	-1.27618	0.555089	-0.774188	-0.643421	-1.50599	-0.48744	0.330761	-0.27199	0.423515	0.940231	-0.240821	0.441398	-0.325592	-0.173932
473952	-0.503324	0.152489	-0.607988	-0.327022	0.0668885	-1.1834	-1.76352	0.173227	0.201129	-0.313181	0.590165	0.207289	-0.979082	-0.419396
479762	1.25405	-1.84382	0.152494	-0.792403	0.943568	-0.61454	-0.687559	1.15536	-2.68141	-0.723039	-1.16971	-0.991615	1.27735	1.8983
481042	-1.95462	-0.873597	-1.76967	-0.43705	-0.239299	1.0786	0.314296	-1.3503	1.04046	-0.749601	-1.93083	-0.190663	0.94983	-1.54382
485757	0.971553	0.535141	-0.375876	-0.227993	0.436779	1.29848	-0.659916	0.724608	1.69261	-1.72337	0.0635631	-0.354854	0.0113988	-0.0798663
486759	0.93474	0.688163	0.351412	1.21735	-1.30394	-1.27832	-0.15141	1.70245	-0.588922	-0.362164	0.119631	-1.07068	-0.113273	-1.03548
492754	0.530926	0.916258	-0.104778	1.49712	0.409794	-0.379654	0.735023	0.780226	0.535984	-1.22895	-0.736134	-0.498542	0.351251	1.22353
497865	1.52414	0.164801	0.06813	1.5303	-1.35599	-0.055741	-0.0773724	1.04531	-0.00126628	0.457397	0.0585015	-0.0783645	-0.172821	-0.135744
500222	-1.09138	0.00343775	0.613743	0.285198	-0.470511	-0.801585	-2.07592	-1.71473	0.511792	-0.584792	-0.0791342	-0.474168	-1.27991	0.0426988
506234	0.748604	0.564406	-0.21205	0.550824	0.268078	1.10206	0.399357	-0.041488	0.288798	0.921255	-1.70921	-2.03701	-0.437699	1.69676
510326	-0.277742	-0.444854	-0.458208	0.324179	0.452263	-0.554881	0.581813	0.591131	-0.250014	-0.0675899	1.31346	0.0188267	-0.518623	-0.560825
513736	1.42367	-0.046562	0.13265	-0.56237	-0.639462	0.458941	0.555661	0.74345	-0.990364	0.33109	-0.0286581	-1.76114	0.535165	-0.647067
516742	-0.567999	-0.838035	0.928292	0.331912	0.249655	0.0672898	0.0547721	-0.358434	0.83287	0.493629	-0.863626	-0.349505	0.40176	-1.44139
518746	1.10744	0.504208	0.271006	1.29951	-1.17699	-1.04011	0.277519	2.15241	-1.05178	-0.361125	1.7039	-0.540354	-0.670177	0.260705
519647	0.196864	1.0438	0.0435291	0.279152	0.339311	-0.0531179	0.452019	0.0418253	0.70031	-0.0760471	0.817603	-0.445592	-0.349357	0.0759133
519950	-0.161045	1.37608	0.254629	0.0436105	0.729049	-1.30132	0.801562	-0.802852	1.58088	1.12762	-0.378079	-0.713033	1.17347	1.15154
520228	-1.88546	3.10393	-0.715277	-0.141972	-0.720181	-0.0664247	-0.419939	-2.3004	3.10725	0.46092	-2.0176	-0.204981	0.49884	0.170699
522434	-0.6963	0.196661	-1.12887	0.865804	-1.94732	0.351753	0.140605	-0.328379	-0.178365	-1.02556	0.918999	-1.33322	1.09113	0.207834
523032	-0.846301	0.187749	-0.211297	1.05993	0.0406836	-1.90288	0.193932	-1.39528	0.590147	0.237861	0.78017	-0.160448	0.882444	0.818771
524135	-1.96144	1.22764	-0.709699	-1.51768	-1.96517	-1.06253	-0.860472	-1.85026	-0.0842747	-1.29307	-0.763689	-0.848187	-0.79499	1.043
525541	-1.28384	0.686388	-0.944214	-1.32009	-1.73951	-0.145657	-0.895609	-2.97065	2.44133	-2.08325	-0.724736	-0.214696	1.39908	-2.24805
530635	0.572859	-1.34748	-0.135562	-0.783229	2.34823	0.133064	-0.581933	0.0606853	-0.0145548	1.61994	-0.923597	0.105648	-1.06938	1.33107
531536	0.944848	-1.23956	-0.345879	1.38689	-1.42516	-0.470351	-0.299457	1.32299	-2.44193	-1.33833	0.838402	-2.04858	-0.447266	-0.99333
536647	-0.650909	-0.584396	0.408861	1.44766	-1.4256	0.590184	1.18256	-0.309887	0.130948	-0.362561	-0.146696	0.825153	0.488853	1.18841
540436	0.181273	1.07969	0.10164	0.154903	0.370361	-0.151927	0.247449	0.535189	-0.051314	-0.0742661	1.12701	0.313071	-0.995941	0.145707
541640	0.804908	0.473152	0.448253	-0.981201	-0.731173	-0.541676	0.383144	-0.0687585	-0.51145	-1.85614	-1.71231	-0.949375	0.79493	0.461999
545345	0.211575	1.03841	0.0638009	0.22384	0.372797	-0.0740537	0.400106	-0.0706811	1.70088	-0.680105	-0.628172	0.473212	-1.37955	0.726035
547046	1.48123	0.0636349	0.0740941	0.56456	-0.942587	0.101087	0.31434	0.233499	-0.197053	0.632519	-0.151273	0.240246	-0.731326	-0.734063
548250	-0.417038	-0.509345	-0.3599	-0.894598	0.558958	-0.0215326	0.649868	-0.312325	0.294795	1.20239	-1.31845	1.43192	1.90905	0.710492
550439	-0.828545	-0.010388	-0.208148	0.0155663	0.382168	-1.41022	0.688653	0.186003	-1.69659	1.25626	0.89995	1.10913	0.404673	-1.18906
552241	-1.28535	2.43788	-0.0824153	-0.849902	-1.52609	-0.995574	0.532986	0.939108	0.687214	-0.0612483	0.555725	-1.1498	-0.487042	1.12129
553344	-0.173277	-0.50179	-1.04707	0.424691	-1.36714	1.37185	1.22128	-0.383797	-0.472021	0.987842	-0.0113842	-0.960585	0.459009	1.55204
555651	1.89732	-0.287032	0.523602	0.487223	0.867685	-0.868088	-0.786929	0.0166511	-0.234836	-1.54683	2.62484	-1.03195	-0.23734	-0.0746336
555954	-0.173837	1.60189	-0.763574	-3.09104	-1.6483	2.24105	-2.06928	0.16318	0.685408	0.950658	-0.573443	-1.70354	1.33368	-0.702787
557857	-1.63369	-1.06969	3.60596	1.9671	-0.3462	-0.33256	-0.296345	-1.99279	-0.426444	3.6198	1.5837	-0.338485	0.546932	-1.51963
558657	0.2051	1.01059	-0.0247182	0.431056	0.291518	0.0561587	0.682546	0.769359	-0.657422	-1.79834	0.0374875	0.510783	-1.18763	-0.800426
558960	0.318131	-0.940396	-0.652971	0.429917	0.48149	0.537487	0.37341	0.775475	-1.10171	-0.869248	0.516511	0.725921	0.835751	0.00799966
559053	-0.16651	1.25831	-0.268248	-0.968777	-0.839897	0.936801	1.60756	0.0609031	0.665869	-0.0274266	-1.78997	-1.93301	0.881877	0.96103
559457	0.20579	-0.724806	-0.73527	-0.435193	0.0658445	0.966423	-1.20484	0.350403	-0.64122	-0.00860374	-0.951845	-0.0856308	-0.627296	-0.891834
561242	0.542779	-0.535812	-0.75365	-0.616137	-1.85075	-0.542054	-3.29467	0.26762	-0.305794	-1.39121	-1.00828	0.142904	0.0286108	-2.60868
561444	0.754676	0.693445	-0.341558	1.87134	-0.152249	0.817478	0.339734	0.796066	0.768468	-0.421206	1.98901	-0.559588	-0.345487	0.944069
562446	-0.402033	0.0869562	-1.61102	-0.187434	0.715028	2.05726	-3.18183	0.595069	-0.691554	-2.7132	0.54851	0.770132	1.41625	0.139522
566454	0.900055	-0.95178	-0.79934	0.36067	-1.88239	0.0749951	-2.44606	0.787685	0.817689	-0.326505	0.09594	0.68283	0.378678	-0.396247
567052	-1.64664	-0.0383083	0.878734	-1.15488	-1.17439	0.0729301	1.11875	-0.713971	-0.261683	-0.411522	0.687945	-1.18703	0.438346	0.2947
567961	-0.768288	-1.81081	-1.047	1.55619	0.0178672	-1.12973	0.527548	-0.452124	-1.63997	-0.547915	1.65463	-1.33182	-1.85833	0.0429238
568963	0.21152	1.05283	-0.00906302	0.44034	0.449589	-0.254145	0.602412	0.911317	1.03195	0.890237	0.608393	0.689644	-0.792161	-0.929346
569965	-2.0685	-2.66659	-2.48772	1.02573	2.54185	1.55123	-0.586789	-0.685626	-1.56303	-1.74994	0.385904	0.00847033	1.51332	0.866149
570243	-1.67272	-0.498682	-1.11663	0.0400199	-0.668615	-2.64365	-3.08916	-0.755257	-0.377254	1.07011	-1.14384	-1.30974	-1.50885	-1.37262
571144	1.22923	0.0892827	0.829514	-0.906633	1.03131	-1.40157	-0.487598	0.957106	1.87321	1.22566	1.24972	1.43963	-1.14025	-0.268312
572045	-0.529113	-0.999321	0.967369	-0.758482	0.782697	0.228715	0.417444	-1.04512	0.0628919	2.15079	-1.10916	0.0185297	-1.1972	-0.522257
573249	-0.896506	0.0748603	-0.142605	-0.0946524	0.360552	-1.5555	0.409296	-1.267	0.783218	-0.208863	-1.09759	1.38479	0.37434	-0.396598
573451	1.77362	-0.387417	0.563799	-0.607305	0.94333	-0.235931	-0.514303	2.18136	1.49594	0.344925	-1.18938	1.2969	0.39687	-1.19983
578057	1.1548	-0.809366	2.49418	0.266206	-1.16441	1.55937	-1.18757	0.28857	-1.22558	0.634395	-0.209282	-0.361956	0.301574	-1.34228
579665	-1.38027	-0.122371	1.36997	-0.175706	0.799215	-2.23268	0.632507	-1.53039	1.64092	0.291937	1.42142	-0.553879	0.577255	0.782511
579867	1.51065	0.052868	0.114638	0.453937	-0.875614	0.059215	0.210513	0.584054	-0.434393	0.0200355	-0.212763	0.0689746	1.78141	-0.964392
580044	-0.781164	0.536371	-0.730745	1.14661	-0.666999	-1.66892	-2.11921	-0.534361	0.865397	-1.78857	-0.107729	-0.128827	-1.15737	-2.47051
580650	-0.145441	-0.252219	-1.30606	0.957917	-1.95402	1.38718	-0.16854	0.178678	-1.19832	-1.2354	0.705729	-0.809725	-0.204124	-0.721157
581349	-2.04551	1.18354	-0.638765	-3.58384	1.61375	-0.450928	-2.6718	-1.73756	0.807065	-0.238193	-3.71177	0.369121	0.655753	-0.989891
581450	1.34929	-0.00354782	0.182538	-0.681872	-0.819149	0.623967	0.356439	1.03763	1.32342	0.922724	0.0415654	0.422756	-1.11531	-0.022464
583858	-0.694676	-1.85214	-0.872773	1.06314	0.108507	-1.05432	0.0656744	-0.113319	-2.45861	0.239215	-1.13848	0.521291	-0.911133	-0.785793
585862	2.0605	-0.306053	0.3718	1.76565	0.605356	-1.01326	-0.622193	1.57507	-0.108823	0.748165	0.763753	0.287098	-1.57778	1.48717
587664	-0.00118509	-0.697005	-0.475094	0.198718	0.74908	-0.343472	0.903831	0.130771	-0.945527	0.113876	-0.782056	1.86098	-0.293493	0.167775
589567	0.86854	0.712388	0.260189	1.46625	-1.45463	-1.18411	0.0822006	0.124003	2.01817	0.882184	1.41706	-0.520199	1.26134	-1.01259
590047	0.331905	0.903812	-0.00917381	0.320029	0.44708	0.117693	0.754249	-0.917397	-0.908803	-1.44736	0.995553	0.30208	0.490571	-0.746871
592455	1.41333	0.134469	0.212501	0.237842	-1.04099	0.1359	-0.167322	0.917631	-0.427481	-0.0501547	-0.858946	-2.02226	0.398956	-0.475107
594156	-0.967521	0.171497	-0.82318	1.49268	1.32632	0.109171	0.477423	0.342033	1.87359	-0.335464	-0.0954687	1.27293	0.465537	0.661967
597869	0.25929	-0.418181	2.51973	-0.321633	0.525361	2.3742	-0.0149599	1.02723	0.746659	1.18795	-0.290465	-0.262628	2.49095	-0.328291
598568	1.1487	0.350853	0.0775429	1.87697	1.60779	-0.120292	-0.683665	0.0145227	-0.321735	1.7626	0.470758	0.596488	1.55769	-0.932289
599065	0.790196	0.478536	0.427981	-0.925889	-0.764659	-0.52074	0.435058	1.71127	-0.94821	0.838723	-1.40621	-1.65928	0.893413	-1.21326
599469	0.0340356	-0.536962	-1.13806	1.53719	-1.52901	1.16387	1.23028	0.441282	-0.246754	0.82462	-0.326788	-0.487539	-0.0455301	1.10429
601127	-0.364669	-0.558699	-0.367331	-0.908628	0.611624	0.0249364	0.724655	-0.46649	-0.949613	-1.52341	-0.562591	1.99194	-2.87532	-0.24462
604537	1.85196	-0.153565	0.396007	1.78483	0.253364	-0.8993	-0.867161	0.954012	-0.0091526	0.379268	1.06603	1.37065	-0.609396	1.54181
609143	-0.0652378	-0.320475	-0.600319	2.57763	-0.0653978	-1.16718	0.274701	0.233062	-0.0436715	-4.01056	0.950258	0.0139266	0.368855	0.749088
611938	-0.424394	-0.506653	-0.370036	-0.866943	0.542215	-0.0110647	0.675825	0.0214901	0.584059	1.06822	0.264375	-0.774434	0.46013	-0.281665
613538	-0.248775	0.160695	2.54523	0.984994	0.272238	0.821761	0.307085	0.257034	0.576207	0.708491	0.140954	-0.00826255	-0.135967	-0.124805
615744	-0.0872776	-0.645581	0.227776	-1.34653	-0.374683	-2.14755	0.611346	0.420568	-0.680655	1.02119	-1.53968	-0.324948	-1.99207	0.043302
617748	-0.19077	1.51546	0.0541945	-0.550093	0.445299	-0.92813	-0.346937	-1.54437	-0.35699	0.267347	0.66839	-0.0725262	0.0885747	0.0423149
618952	-0.339298	-0.984636	1.3483	-1.82228	-0.839426	-1.00691	-0.784838	0.440684	0.332758	0.549268	-1.12375	-0.159682	-1.24784	-0.00180685
620434	0.368612	-0.600806	-1.11983	0.35541	-0.336471	0.972474	-2.09012	-0.139227	0.00880557	0.636443	1.58515	0.544867	1.50226	-0.546709
622236	-0.424696	-0.378047	-0.529926	-1.57127	0.325437	0.32025	-0.576502	-0.448751	1.75299	-0.746919	-1.11537	0.136439	-0.0716448	0.227593
623844	0.390082	-1.08196	0.0220844	-1.19436	-0.625603	-0.827347	0.359462	-0.391945	-0.391316	-1.03959	0.317934	-0.262341	-0.734404	0.173024
626648	0.821398	0.781729	-0.561472	1.31418	-0.206083	0.994235	-0.687414	0.517545	0.99422	-0.112979	-1.03616	0.305735	0.521269	-0.89456
627549	-2.8129	0.0278319	2.32871	1.11685	-2.20677	2.51254	0.819678	-1.04416	1.62693	1.92399	0.40444	-0.621142	0.176944	1.36477
627852	-0.260811	-0.626894	-0.303811	-1.11625	0.781493	-0.00187009	0.617744	-1.46485	-0.908064	-0.109811	0.307458	1.04804	-0.435484	0.380563
628248	0.449806	-1.134	0.0247887	-1.23604	-0.556194	-0.791346	0.408291	-1.18325	0.823661	0.155216	-1.48309	-0.413141	0.441471	-0.206906
633847	0.793562	0.532158	-0.302481	0.78095	0.380793	0.978903	0.702406	0.777423	-0.138668	-0.331813	0.153989	-1.63611	2.65719	1.1289
635245	-1.33917	-1.46135	-1.28195	-1.94156	-1.36983	0.759668	0.0171582	0.0963961	1.14467	0.197619	-0.724258	-0.894762	-0.998312	-0.697452
644246	0.504072	0.663563	0.133966	-1.08861	1.21696	0.21044	0.906183	1.1838	0.616934	1.07001	-1.02366	1.70449	-0.481724	0.73721
645450	0.296064	-0.932321	-0.683379	0.512884	0.43126	0.568891	0.451281	1.01629	-1.0695	-1.34967	1.27292	0.213025	0.117169	-0.147937
645551	0.191617	0.898662	0.0217896	-0.645309	0.771894	0.171115	0.970432	0.293451	0.758302	-0.684041	-0.204833	0.951347	1.01697	0.288821
647858	-0.264848	1.42987	0.263973	0.0347305	0.48239	-1.09442	0.706167	0.29562	-0.353035	-0.410205	-0.525437	0.49819	-0.333159	0.122596
654350	-0.158595	-0.420338	-0.61269	-0.463519	0.374304	-0.151564	-0.572855	0.00598614	0.162001	0.0732626	0.44906	0.428393	0.552646	-0.488572
654552	0.367079	-1.02896	-0.0028041	-1.07445	-0.534505	-1.09578	0.383154	0.650199	-0.351171	-0.887903	-0.49271	-0.00170812	0.283698	0.839641
654754	-1.20657	2.16248	0.162017	-0.19204	2.36538	-1.49161	1.33687	-1.41754	2.13433	-0.64514	1.17397	-0.402231	-1.17758	-1.46747
656253	0.0942901	0.980262	0.119653	-0.861404	0.606513	0.2478	0.592597	1.11934	-0.717029	0.654699	-0.939311	0.14339	-0.585378	0.252522
656657	0.0722234	0.988337	0.0892451	-0.778437	0.556284	0.279203	0.670467	0.307251	0.128491	-0.622818	0.037137	-0.188308	0.674998	1.17616
663755	1.31468	-2.51775	1.39936	-0.574128	1.29426	-0.126077	-0.491053	1.17018	-0.765928	3.20376	0.384229	1.39953	-0.456456	-0.0724438
664757	0.836467	0.633324	-0.308446	1.74669	-0.0326102	0.822076	0.310693	-0.170323	0.0630524	1.02865	0.908558	-0.121873	-0.993975	0.175954
665254	-0.707317	2.24173	0.060919	-0.316195	-0.0536014	-2.07844	-1.71005	-0.455693	0.934911	-0.203322	0.614789	-1.66853	0.844796	-1.25355
667056	0.225279	1.39146	-0.453735	0.287611	-0.528879	0.413273	-1.93364	-0.0166538	1.25009	-0.915546	0.751605	-0.592247	-0.584195	-0.0168217
668361	0.176081	0.920142	0.152765	-0.986057	0.726152	0.252397	0.563556	-0.154174	0.926166	0.0449081	-1.01454	-0.418894	1.03328	0.424606
671855	-0.387616	-0.520112	-0.319356	-1.00522	0.625931	-0.0634043	0.546041	-0.144351	0.353254	-0.479087	0.921301	1.37823	-0.904928	-0.322367
672756	0.338078	1.06024	-0.0805451	-0.591513	0.311581	0.318795	-0.780519	-0.303928	0.931064	0.215226	-0.286864	0.752878	0.25738	-1.31913
673455	0.871052	0.463341	0.466612	-1.0136	-0.503693	-0.815979	0.351839	0.996517	0.233705	-0.340269	-2.80406	-0.763557	-0.462011	1.87773
675661	-1.41605	0.392503	-0.437606	-1.33743	-1.11798	-0.405151	1.39466	-0.952084	1.07164	-1.49486	0.387898	-0.977215	-0.597666	-0.462504
677766	-2.57526	1.54064	-0.825025	-0.873518	-0.257579	-0.620708	0.520353	-4.66975	-0.284756	1.07737	-0.489771	0.355914	1.25266	-1.30908
679568	0.380204	-0.774004	-0.282066	-0.485914	-1.15487	-1.05951	-0.954753	0.664738	-1.8474	-0.999256	-1.34412	-1.74523	-1.8427	-0.937156
679770	-0.124918	1.57804	0.000254969	0.512241	0.0175891	-0.996617	-0.560037	-1.11864	1.03612	1.39258	0.753169	-0.959153	0.352576	-0.628254
680250	0.892715	0.556486	0.278993	0.431166	-0.95507	-1.00175	0.496786	-1.33243	1.36731	-1.49878	-0.23263	0.334681	-1.48779	-0.464867
680452	1.00176	0.64784	0.291389	1.36451	-1.14099	-1.43288	0.0737683	0.357282	-0.0441613	0.990982	-1.05097	-0.53309	-0.652814	0.737391
680957	-1.16107	2.63637	-0.360886	-0.28014	-1.88305	-1.17667	-0.735483	-0.404035	2.14895	0.159746	0.394626	-0.974279	-0.0258412	-1.51315
685058	1.8303	-0.246709	0.583626	0.340065	0.704741	-0.71353	-1.01211	0.61158	-2.41312	0.526388	-0.619728	-0.0726803	1.90444	-0.914606
687163	0.221673	0.971576	-0.103076	-1.4972	0.480761	0.760393	-0.331544	0.0465168	0.337755	-1.12888	0.443554	1.50516	0.401365	0.0118553
688569	-1.11289	0.269396	4.08404	1.02052	0.167424	0.140069	0.112882	-1.45577	-1.32244	3.80967	0.222062	0.278352	0.654729	0.753444
689470	0.554921	-1.00075	-0.630551	1.21529	0.309801	0.467727	0.0762728	0.316822	-1.79618	0.593721	0.102993	-0.783561	-0.674083	0.491036
690152	-1.92219	-0.937554	-0.968283	-0.229665	-1.52133	-1.07881	1.13582	-2.93908	0.768319	1.18428	-1.94421	-0.268133	-0.980261	2.4385
692964	-0.1561	-0.39242	-1.17718	2.86282	1.14588	1.10284	0.508543	0.0115329	0.627133	-0.00146942	2.64101	-1.28482	0.975291	2.01096
693764	0.770652	-1.21772	-0.297946	1.52554	1.79708	-0.458303	-0.837131	0.92152	-0.305898	-0.809961	2.00908	1.40837	-0.610915	1.91698
694362	-0.305	-0.596329	-0.437491	-0.733814	0.757825	-0.119154	0.97579	0.0355744	-1.54609	0.850711	0.930888	-1.56543	0.268576	1.82992
698168	0.733893	0.569789	-0.232322	0.606136	0.234592	1.12299	0.451271	0.810296	0.249682	-0.219739	0.0611653	-0.0732772	-1.32107	1.813
700634	-0.0559467	1.40283	-0.499646	-0.597143	-1.44846	1.25657	0.24288	-0.192858	-0.32244	-1.095	-0.131434	1.19869	0.242424	-0.845301
701535	0.888516	-1.46707	-0.220544	-0.871716	-0.608174	-0.0184763	0.177835	0.997898	-1.03393	-0.115741	-0.272251	-0.026456	2.00682	-0.497206
702133	1.38728	-1.90837	0.183694	-0.894146	1.2572	-0.863309	-0.695991	0.0805024	-1.21295	0.491422	-1.01874	-0.669395	0.312302	-1.1354
704238	0.171479	-1.0022	-0.564799	-0.761204	0.571441	1.0813	0.467422	0.834208	-0.639316	0.674969	-0.0853525	0.0367658	0.493803	-0.127923
707749	-1.67211	-0.255214	2.45694	0.475877	-0.057242	-1.5533	-1.18053	-0.941981	1.2702	1.37331	0.485491	0.22524	-0.381281	-0.338756
709551	0.844748	0.641923	-0.39142	-0.116966	0.281217	1.23694	-0.731618	1.35192	0.740164	-0.183024	0.274657	-0.321748	-0.196108	-0.469235
713239	-1.55816	-1.17386	-1.98792	3.11142	2.36911	1.21514	0.5746	-0.233757	-1.57662	-2.88931	1.98742	0.258043	0.502564	-1.16682
715041	-0.0320922	-0.398513	-0.757036	-1.27887	0.313087	0.241285	-1.75348	-0.491983	1.13603	-0.217515	-0.65116	0.401807	-0.0106513	0.911424
715647	0.32145	1.11367	-0.0750509	1.55324	0.19913	-0.56553	0.435877	0.727321	1.00267	0.668019	-0.345934	1.03263	-0.337354	0.0813296
715950	0.727765	0.455164	-0.175678	-0.497884	0.731711	1.22748	0.7132	1.10049	0.043061	-0.303254	-0.592483	0.123897	1.59146	-0.252462
720337	-0.381544	-0.391073	-0.448864	0.315299	0.205603	-0.347983	0.486418	0.466625	-0.276441	-0.865186	-1.46034	1.30591	-1.43507	0.912219
723141	-1.91483	-0.940246	-0.958147	-0.257321	-1.50459	-1.08927	1.10987	-1.31434	-1.26478	-0.203348	-0.563729	-3.08012	-0.80382	-0.0804567
724446	-0.0997959	-0.483673	-0.516875	1.3308	0.146629	-0.540898	0.49233	-0.199164	-1.18948	-0.269744	0.913585	0.521017	1.71328	-0.959599
725751	0.463599	1.08519	-0.204644	0.645636	0.0300723	0.106218	-0.742483	0.647421	1.34445	0.252903	1.15761	0.756733	1.09483	-0.0341615
727553	-1.40923	-0.753506	2.34626	0.680532	0.207326	-0.706152	0.241489	-1.82116	0.545818	2.07435	0.0807254	1.89864	-0.753099	0.0665309
728454	-0.609968	-0.984126	0.928737	-0.670769	0.52173	0.523953	0.500663	-0.145799	0.328371	1.39788	0.743028	1.23655	0.545033	0.735024
729557	-0.666586	1.91817	-0.398018	-0.431071	-1.43438	0.00504311	0.705502	-1.25637	-0.3283	0.0228638	-0.539252	-0.325692	0.435036	0.209186
731140	-0.362588	1.6689	0.0562177	-0.452692	0.253814	-1.0466	-0.519383	0.695376	1.5814	-0.0541554	0.100926	0.00277964	0.733658	-0.772445
734045	0.87806	0.547455	0.331585	0.269977	-1.06535	-0.800722	0.346394	0.922532	0.815437	0.774587	1.22128	0.607105	-0.593736	-0.0509452
735148	1.45373	0.026352	0.00778432	-1.41426	-0.930595	1.04822	-0.746315	0.50706	-0.0717622	-0.9959	0.50071	-1.49871	0.257784	-1.7558
737960	-1.58973	0.526854	-0.70081	-1.50705	1.89974	-0.122134	0.063448	-2.7252	0.113256	-0.372734	-0.475237	0.542253	0.488306	1.17562
742549	-1.28259	-1.34803	-1.32026	1.23787	-1.89325	-0.203613	0.994498	-1.07173	-1.20636	-0.326679	1.58603	0.902916	1.77619	1.96664
748258	-1.31564	0.565553	-0.938848	-1.16822	1.60724	0.0267339	-1.15701	-1.52219	2.07436	-0.445017	-0.88511	-0.074292	0.329002	0.409979
748662	0.916066	0.416679	0.449045	-0.999976	-0.46777	-0.759042	0.452582	0.368006	-0.75579	-0.296499	-1.84541	0.921659	0.646848	0.68432
749361	-1.43819	-1.35905	-0.657182	0.0197159	0.387352	-2.08279	0.516217	-0.34736	-1.56116	0.988732	0.78693	-0.285704	-1.28934	-1.16561
751348	0.449806	-1.134	0.0247887	-1.23604	-0.556194	-0.791346	0.408291	-0.441714	-1.03295	-0.0301799	0.368665	0.316564	1.76398	1.21232
753150	-2.29698	0.601687	0.728675	-2.43444	1.65935	-0.153014	-1.36103	-0.820106	0.056644	0.282791	-2.0854	1.45854	-0.0426939	0.327691
757764	0.276134	1.28894	-0.217374	0.835288	-0.0535712	-0.291152	-0.917193	-0.835003	0.42774	-0.34532	-0.579156	-0.116178	0.175998	1.13202
759869	-1.54468	2.84121	-0.210362	-0.301872	1.05173	-1.17041	-1.77461	-0.9948	1.53551	1.39906	-0.898849	0.298952	-1.20963	-0.969612
761957	-0.369944	1.67159	0.0460817	-0.425037	0.237071	-1.03613	-0.493426	0.614608	0.114768	-0.412682	-0.21199	0.0929791	-0.264761	1.37036
763557	-2.62186	1.84763	-1.10699	-0.243295	-0.947351	-0.620442	-0.866383	-1.64918	-1.04836	-0.837499	0.70569	-0.766712	-0.120629	-1.65644
765864	-1.36251	0.914323	-1.79482	-0.409426	-1.00727	1.8608	-2.05385	0.752607	-0.838899	-0.339869	-0.627156	0.327728	0.79991	0.382997
767464	-0.352558	-0.376899	3.87712	1.05652	0.371392	1.36138	0.102882	0.49089	-0.146428	2.33665	-0.219594	-0.7052	0.72892	0.281903
769064	-0.240331	-0.374632	-0.572938	-0.555366	0.177873	0.0239298	-0.74612	-0.205759	-0.249489	-0.150274	-0.0599717	-0.272365	1.0778	0.0257694
770352	-0.353069	1.50397	0.127614	-1.64896	0.643091	-0.663214	-0.25519	0.226783	1.01631	0.206334	0.453845	0.262048	-0.19828	-0.0406627
771354	0.741193	0.581512	-0.29505	0.794979	0.328127	0.932434	0.62762	0.360743	0.713316	-0.914305	-0.288673	0.573825	-0.525396	0.219016
774663	-0.44392	-0.428859	-0.979659	0.526804	1.62518	1.58033	0.562254	0.806432	-0.297078	-0.80873	-0.761174	0.0295108	0.13868	-0.439662
779370	0.432876	-0.951964	-0.129608	0.204382	-0.885423	-1.34436	0.372361	-0.144197	-0.469164	0.769778	0.301145	0.509139	-0.122795	-0.0898386
782561	-1.50738	2.94026	-0.47082	-0.748417	0.930925	-0.95178	-2.69793	0.0100916	0.672439	-1.48206	-0.698545	-0.594723	-0.925861	-0.613474
784565	0.889094	-1.36898	-0.458817	-1.39648	-0.889488	0.432583	-0.818008	0.610848	-2.09524	-1.19342	0.935693	0.515753	0.600302	0.0537487
786569	-0.398254	-0.16166	-0.877072	1.18214	-1.31896	0.0806991	1.3806	-2.15293	0.618621	-1.36564	2.07734	-0.65272	-1.40378	0.261189
788674	0.930777	0.411296	0.469317	-1.05529	-0.434284	-0.779978	0.400669	0.654616	-1.3959	0.315013	0.32179	0.133214	-1.785	1.49709
788876	-0.726602	0.23794	-1.09103	0.796867	-1.94976	0.27388	-0.0120513	0.512852	0.679748	-0.188591	0.595894	-1.06664	1.19616	-1.26452
789373	0.392914	0.720036	0.133174	-1.06983	0.95356	0.427805	0.836745	0.294208	0.868562	-1.74952	-0.614549	0.991129	0.594975	0.217451
792564	0.271245	1.00078	-0.00635878	0.398654	0.518998	-0.218144	0.651241	-0.122924	-0.0985166	1.14844	-0.439245	1.37464	-1.06359	-0.24425
792766	-0.734509	0.214957	-0.375915	0.299891	-0.054019	-1.4891	-0.934778	0.161705	1.41311	-1.14954	0.531693	-1.28188	-2.15587	0.808161
793465	1.83118	-0.277221	0.505243	0.519625	0.640205	-0.593786	-0.755624	0.572967	-0.480948	0.236506	0.209957	0.824502	-0.474977	0.592343
800941	0.300054	-0.988635	0.0572197	-1.22161	-0.697449	-0.941221	0.157975	-0.104142	-0.067724	1.09283	-0.339329	-0.058946	0.861433	-0.271846
802844	0.47367	0.945928	-0.858496	-0.0260038	-1.49313	2.26305	0.470395	0.371455	1.69484	-0.312206	-0.203879	-1.7016	0.878971	2.17427
810843	0.800093	0.545563	-0.141098	0.357235	0.385281	1.02878	0.21766	-0.102062	1.78748	1.38532	1.92916	-0.185963	1.71073	-0.54203
814548	-0.270689	-0.318939	-0.607962	-0.407803	0.252228	-0.234034	-0.696471	0.52378	-0.0944056	0.6905	-0.299022	1.55797	-0.882433	-1.64898
814649	0.340544	0.76939	0.140606	-1.0558	0.900894	0.381336	0.761958	0.884204	-0.10039	-0.516025	2.07019	0.974002	-0.77153	0.678479
818455	0.725657	0.602992	-0.164074	0.454231	0.282385	1.01372	0.220744	0.433839	-0.617808	-2.51245	-0.317686	0.933007	0.812966	0.584387
818859	0.209411	1.20066	0.00254051	1.39246	0.000262894	-0.467909	0.109956	-0.942129	0.14552	-0.124319	3.57131	0.268645	-0.921352	0.431929
820745	0.91671	-1.36052	-0.246779	0.149337	-1.05506	-0.154368	-0.161964	0.576047	-1.39961	1.69482	-0.576583	0.858847	0.335432	-1.2477
825553	-0.811944	-0.136242	-0.700617	-1.07979	-1.13655	0.796494	1.41678	-0.0841474	0.893539	0.34218	-0.77358	-0.633775	0.6651	0.163616
825654	1.09179	0.554517	0.256253	1.39176	-1.06915	-1.31901	0.275255	2.13865	0.739467	1.48355	0.704539	-1.84368	-1.31772	-0.0515109
826353	0.830339	0.5187	-0.251802	0.642671	0.464509	0.926564	0.572622	-0.190346	-0.276893	-1.09217	-0.164832	0.576467	-1.9478	1.06568
826454	1.43103	-0.0492538	0.142786	-0.590025	-0.622719	0.448473	0.529704	0.724467	0.57012	0.31381	-0.198703	-0.613757	-0.138342	0.0471451
827052	-0.242248	-0.326582	-0.547172	1.53408	0.0989086	-0.881332	0.418363	0.300047	-0.0844584	-0.342909	1.24397	-0.267373	-0.565318	0.233632
828862	-0.760237	-0.182441	-0.128528	-1.18545	0.982183	-1.29067	0.947498	-0.00487791	0.229033	-0.164582	-1.77755	-0.461272	0.0280667	1.99252
832651	-1.4597	-0.419021	1.46942	2.61225	0.49268	1.16441	-1.25655	-1.50507	-2.09589	1.59113	-0.496562	1.49366	1.08388	0.711332
837560	-0.704811	0.430892	-0.733535	-1.03982	-0.485139	-0.748598	-3.28678	-0.619466	0.751667	0.728776	1.2336	-0.700505	-0.349795	-0.395607
837964	-0.141993	-0.546192	-1.10516	-1.55887	-1.14441	2.05515	0.155276	-1.63062	-1.68582	0.91286	0.708839	-1.05223	1.99688	0.474287
841349	0.920064	0.553983	-0.446827	-0.0344034	0.319576	1.37175	-0.478218	0.0194311	0.241775	0.983098	-0.468843	1.00893	-1.17783	-2.50628
843151	-1.40057	-3.04109	2.8177	1.14132	-0.375516	0.851921	-1.70597	-0.642287	-4.29319	1.8718	0.856087	-2.07111	0.0488395	-0.912873
844961	-0.283814	-0.573893	-0.3287	-0.996341	0.872591	-0.270302	0.641436	0.556443	-0.928847	-0.0646804	-0.212689	-0.138493	-0.466009	0.574804
845458	-0.931949	0.233603	4.69863	0.546085	-1.0488	-1.83599	-0.121779	-0.348463	0.009979	2.90464	0.257412	0.0562056	-2.7068	-0.991274
849264	-0.28785	1.48287	0.239084	0.154637	0.573488	-1.36285	0.72986	-0.0863055	-0.129616	0.922159	0.649332	0.0809929	-0.0181805	0.499897
849971	0.797552	0.475844	0.438117	-0.953545	-0.747916	-0.531208	0.409101	1.51807	-0.050286	1.71845	-0.471028	-3.16861	0.216093	0.573024
852455	0.288708	-0.929629	-0.693515	0.54054	0.414517	0.579359	0.477237	-0.534338	-0.560009	-0.469454	1.07201	-1.43522	-0.653481	-2.43874
856463	0.362253	0.904336	-0.0617408	-1.6266	0.811136	0.501156	-0.365933	0.750854	-0.0404109	-0.109129	-1.2794	1.72262	-1.05813	-1.40364
856766	-1.72453	-0.191446	2.39151	0.706406	-0.0331166	-1.77986	-1.05301	-1.13153	0.713091	0.28687	1.03916	-0.419764	-2.00429	-0.844683
856968	-0.289884	-0.0288569	-1.54289	-0.459649	0.760312	2.31983	-3.26052	-1.28202	1.19096	-1.33912	-0.0599296	0.191298	1.63111	-1.87729
861456	-0.136226	-0.55702	-0.422391	0.157841	0.641311	-0.514282	0.601602	1.19006	0.974215	-0.210023	1.05495	0.604818	0.288836	1.80579
865363	1.12431	0.336582	0.352538	0.0755799	-0.770968	-0.667186	0.515756	1.57598	0.484532	1.4584	-1.27953	0.245406	-1.097	-0.473248
867468	0.713112	0.975406	-0.307985	0.58955	-3.15381	0.22898	0.0485913	0.52764	1.64679	-1.48329	-0.124133	-1.94484	-0.563656	1.07203
870861	0.151851	1.09046	0.0610967	0.265526	0.303388	-0.110055	0.351276	-0.347742	1.17298	0.506748	-0.315215	-0.213939	0.91459	1.35577
871762	0.755959	0.561714	-0.201914	0.523169	0.284821	1.09159	0.3734	-0.16517	1.73747	-0.360498	0.509125	0.247613	0.677612	0.268262
871964	0.479228	-1.14477	0.0653324	-1.34667	-0.489221	-0.833218	0.304464	1.03721	-2.37076	-0.870868	0.691449	0.338586	-0.862699	1.86164
872562	-0.259712	1.60383	0.139984	1.39219	0.20339	-1.67883	0.592366	0.115309	0.893417	2.32656	1.00659	0.568344	-1.4252	-0.119069
872764	-0.858903	0.0453047	-0.243172	0.163129	0.456523	-1.66818	0.738302	0.736723	0.335737	0.455312	-1.18925	0.156232	0.383415	-0.688152
873968	1.44445	0.0770936	0.0234145	0.702838	-1.0263	0.153426	0.444124	0.488934	-0.189537	-1.08161	0.486966	-0.0294682	-0.286422	0.813864
877269	0.415805	0.695864	0.0123347	-0.756739	1.01604	0.336055	1.21766	-0.585533	1.87449	0.287976	0.356172	0.436926	0.264407	0.206161
878877	-1.01409	0.145315	-0.246643	-1.88422	0.37749	-0.90233	-0.65054	0.0438455	-1.0057	0.789251	1.66093	0.300982	0.809402	0.129301
880157	-0.849602	-0.0922724	-0.672913	-1.12107	-1.15573	0.729089	1.29008	0.0100366	0.363747	-1.05738	-0.747138	0.340105	0.116772	0.00527022
882161	0.256533	1.00617	-0.0266306	0.453966	0.485512	-0.197208	0.703155	0.808897	1.13488	-0.424143	0.796798	-1.05696	0.441095	0.960302
884064	-1.56088	0.417992	-0.421993	-1.09291	2.24802	-0.615065	0.955464	-1.3086	0.14406	-1.05059	0.211226	1.97784	-0.272411	0.178228
885975	-0.752275	-0.173873	-0.770777	-0.904974	-0.990348	0.652404	1.66792	-1.08972	-0.876224	-1.16161	-0.58458	0.526402	-1.53149	0.149581
891667	0.705754	0.448825	-0.133222	-0.631417	0.60469	1.43898	0.588764	1.22362	-0.377741	-0.881083	-1.88503	-1.35587	1.11432	-1.61877
894673	0.213684	0.890586	0.0521974	-0.728276	0.822123	0.139711	0.892562	1.04102	-0.225216	0.765464	0.108576	-0.214904	0.550512	1.35847
896778	-1.25649	0.415412	-0.69787	-0.68514	1.95796	-0.388324	-0.112338	0.949521	-0.327814	-1.02254	-0.298395	1.37062	-0.244936	-0.732734
898176	-2.67979	-0.112918	2.77945	1.15569	-0.851389	1.64226	-0.523475	-1.30505	1.34177	0.580117	-0.559971	-0.914982	1.02491	-0.208798
899885	-0.8494	-1.6252	-1.26025	-1.07598	-0.0982574	-0.197585	-1.9144	0.184865	-1.08361	-0.318597	-0.405372	1.03319	0.719396	-0.274278
901038	-0.902906	-0.558748	1.16428	-0.0235355	0.548295	-0.912477	0.380623	-1.21408	-1.58522	1.28071	-0.269431	0.837152	-1.38177	-0.00823162
901139	1.44574	-0.0546372	0.163058	-0.645337	-0.589232	0.427537	0.477791	0.800165	0.716975	0.770638	-0.069183	0.863488	-0.655136	-0.102505
901442	0.308887	-0.54876	-1.12253	0.397096	-0.40588	0.936473	-2.13895	0.0687089	0.0407372	-0.431113	0.355466	0.233088	-0.0189471	-0.465116
902242	-0.321472	-0.529923	-0.300996	-1.03762	0.853411	-0.337707	0.514736	-1.17739	0.333241	-1.18263	0.0282749	0.781205	1.07155	-0.834261
904044	0.233284	1.17336	-0.138546	-0.346954	0.28304	0.0457662	-0.727786	0.813148	1.7872	1.16237	-1.14971	-0.624637	0.351759	-0.382073
905147	0.814748	0.554594	-0.19369	0.518423	0.495558	0.827755	0.368052	0.783973	-1.06662	-1.14324	-1.07719	1.73602	0.804531	0.815829
907656	0.465719	-0.923523	-0.746662	1.5841	0.25021	0.293506	0.333576	0.855693	-0.276516	-1.07243	0.195968	0.589216	0.00709144	-2.27149
908860	0.0903553	1.02216	-0.548082	0.656591	1.65843	1.938	0.683596	0.376481	-0.742341	-0.910424	-0.829772	1.90695	0.941734	-0.116105
910241	0.407625	0.714653	0.153446	-1.12514	0.987046	0.406869	0.784831	1.77305	0.451081	-1.51193	-1.57113	0.624505	-0.137016	1.14514
910443	1.93715	-0.493244	0.557159	-0.64011	1.2594	-0.406827	-0.370079	0.114764	-0.020033	0.6466	0.0457928	-0.36627	-0.0321995	1.5899
911849	0.42464	-0.918761	-0.0613603	0.0524779	-0.83763	-1.45363	0.141834	0.374498	-1.68898	0.625311	-0.824455	-0.747393	1.33501	1.09025
912447	-1.2744	-0.866134	1.79242	0.633482	-1.68643	1.47854	0.831307	0.0122088	0.419142	1.54961	-0.0909183	-1.76479	-0.611102	1.14272
917558	-0.764039	0.755235	2.6916	-0.129283	0.210408	-0.054439	-1.02236	-1.03989	0.527286	-0.12776	-1.0188	0.795693	-1.41749	0.330046
922854	0.224701	1.29337	-0.215461	0.812378	-0.247565	-0.0377859	-0.937801	0.594963	0.666255	-0.589772	0.212254	1.01395	-0.12707	-1.40691
923755	-0.0912123	-0.603681	-0.439959	0.171467	0.677234	-0.457346	0.702345	0.467627	-0.478692	0.284318	-0.82978	1.52514	0.122405	-1.69256
929464	0.606585	-1.22588	-0.644371	-0.933062	-2.24614	1.00176	1.32485	-0.105757	-1.69618	-0.675889	0.231379	-1.50186	0.942311	2.15643
930449	-0.835957	0.0067182	-0.291148	0.259721	0.442217	-1.57984	0.916916	-1.21397	0.220664	-0.270544	1.12625	1.36634	-0.367731	-0.574908
932554	-0.324588	-0.0236626	-0.827201	0.0335758	-0.531078	-0.0432084	-2.25956	0.683853	-0.133684	-0.613198	-1.1294	0.205395	0.915258	-2.00176
933253	0.264175	-0.630705	-0.945073	1.0878	-0.225025	0.548222	-0.987369	1.05422	0.382049	0.125995	0.565667	0.394254	0.562497	-1.46066
942658	0.826974	0.465077	0.478661	-1.06417	-0.680944	-0.57308	0.305274	0.775098	0.989328	-0.130157	-1.02142	-1.78377	-1.3669	0.355811
943862	0.23422	1.12843	-0.144065	-0.383893	0.141713	0.345602	-0.673608	-0.0911259	0.178898	0.274234	-0.686375	0.978535	-0.841529	-0.830022
952863	0.308235	-1.00742	-0.0838915	-0.853207	-0.66845	-1.01204	0.590808	0.585642	0.880849	0.222027	-0.247252	-1.25161	-2.33286	-1.33975
955465	1.11089	0.210235	0.47191	-1.21728	-0.367383	-0.372139	0.601336	0.460067	-1.10435	0.353059	-0.956801	-0.509451	1.82533	-1.21174
957974	0.843465	0.773654	-0.531064	1.23121	-0.155854	0.962832	-0.765284	0.885668	-0.946092	-0.389852	0.760904	-1.46069	1.61389	-1.27588
959574	0.221628	-0.874893	-0.706355	0.609881	0.328364	0.553826	0.454365	-0.975057	0.795047	-2.1433	-0.496089	0.143281	-0.681112	0.683021
962058	-0.544078	0.261126	2.31364	-0.585714	-1.03894	2.31714	1.33737	0.0481786	0.401152	0.626659	-0.902942	-0.315969	0.116728	0.122555
965367	-1.1095	-3.40725	-1.29894	0.849979	0.214077	-1.33999	0.0419919	0.47009	-1.28075	-0.999512	0.94928	0.409758	-1.69749	-0.406872
966975	1.34929	-0.00354782	0.182538	-0.681872	-0.819149	0.623967	0.356439	0.131746	0.586214	0.607068	-0.421145	0.157602	-0.425445	-1.24509
969476	-0.171664	-0.689706	-0.260564	-1.26856	0.917875	-0.00774072	0.562746	1.38411	-0.481129	0.227306	0.328011	-2.28456	-1.02605	-0.240223
970764	0.169551	0.906737	-0.00861819	-0.562342	0.721664	0.202518	1.0483	0.182603	1.04926	-0.0598351	-1.1879	-0.258751	0.523356	1.1235
978578	-0.240964	-0.458313	-0.407528	0.1859	0.535979	-0.60722	0.452029	-0.341644	-0.810921	-1.43273	-0.17736	-1.49859	-2.12103	1.1898
979984	-2.43898	-0.577549	-1.34136	-0.0737371	0.134864	-0.382354	1.64216	-1.63551	0.129582	-0.669476	1.80813	-0.347433	-0.503837	0.918966
983773	-0.352424	-0.273233	-0.56821	-0.49965	0.0557979	-0.0585403	-0.869736	-0.982999	-0.793499	-0.837118	-1.38477	-0.500525	0.583561	-1.17772
984472	-0.249603	-0.32389	-0.557308	1.56173	0.0821654	-0.870864	0.44432	0.261433	-0.962256	0.92957	0.128728	0.911614	-1.79325	-0.619354
987074	-0.421679	1.80463	-0.111896	-1.15227	-0.173701	-0.451452	-1.76636	1.19179	0.931551	0.771051	-1.2447	0.133664	-0.460192	-0.191585
987983	0.206328	0.893278	0.0420615	-0.70062	0.80538	0.150179	0.918518	-0.340909	0.0586594	0.83853	-0.188708	-0.468902	-0.118633	0.370781
989987	0.762106	0.084964	1.06398	1.70759	0.133517	1.31982	0.00266346	0.837743	-1.36805	-1.19372	1.63512	-0.150569	-0.0302607	0.12736
990366	0.197442	1.14189	-0.194745	-0.245615	0.0579968	0.397941	-0.543824	-0.156001	0.518626	-1.47643	-0.0108733	-0.467447	-0.169201	-0.966595
991267	-0.210606	-0.514006	-0.372504	0.0383381	0.461624	-0.349257	0.40238	0.284597	0.445921	-0.428997	-0.69569	0.793841	0.654442	-0.076108
994273	-1.53313	-1.41791	3.20786	-0.421523	-1.37274	2.27261	0.692895	-1.48033	-1.98482	2.68317	-0.0244437	0.52421	1.89262	0.568029
995174	-0.896006	0.0548758	4.13731	0.720247	0.31804	0.495568	0.183765	0.639504	-1.10043	2.2039	-0.115292	-1.87568	-0.290853	-1.50867
996782	0.249178	1.00886	-0.0367666	0.481621	0.468769	-0.18674	0.729112	0.162181	-0.489839	1.12215	-0.267664	-0.30302	-2.34416	1.01124

## Sheet: 5
Subject	Asleep1_Awake0	LC1_sleep_score	LC2_sleep_score	LC3_sleep_score	LC4_sleep_score	LC5_sleep_score	LC6_sleep_score	LC7_sleep_score	LC1_behav_score	LC2_behav_score	LC3_behav_score	LC4_behav_score	LC5_behav_score	LC6_behav_score	LC7_behav_score	Passed_MRI_QC
100206	0	0.324286	0.152269	-0.66731	0.737902	0.3143	-0.374523	1.00723	0.363883	-0.109925	-1.47457	-0.332115	0.398478	-1.55127	1.36595	1
100307	0	-0.37659	-0.913336	-0.673606	0.678727	1.36494	1.82833	-1.54719	-0.918136	-0.618676	1.3528	-0.471324	0.0231545	-0.487679	-0.186277	1
101107	0	-0.329696	0.352684	-0.744793	0.612906	-0.838447	-0.691431	4.19502	-0.262353	-0.108676	-0.632968	1.71299	-0.178391	1.31894	2.2962	1
101410	0	1.11367	0.229604	1.05436	1.38076	0.0994399	-1.37246	-0.047811	0.278788	-0.998233	1.30172	-0.240939	-0.393204	-0.937179	0.511917	1
101915	0	0.300991	0.277661	-0.570123	-0.47674	-0.249792	-0.311907	0.849127	-0.593858	-0.707862	0.0669205	1.14833	-1.20274	-0.444445	0.0292283	1
102008	0	-0.363491	-0.730803	0.0926303	-0.959209	-0.886587	0.469677	-0.940572	0.938009	1.09694	0.117524	-0.300447	-0.216042	0.823225	-0.97914	1
102311	0	-0.365795	0.897227	-0.142448	0.273723	0.971575	-1.36989	-0.349488	-0.970551	0.519946	-1.78666	2.80885	0.743545	0.0346368	0.0237824	1
102513	0	-1.28631	0.0525935	0.304127	-0.778499	-2.5897	0.598741	0.314103	-1.09844	0.485464	-2.07922	-1.11036	-3.33398	0.823673	0.746055	1
102614	0	-0.280125	0.809621	-0.77043	1.69987	0.116088	0.495806	-0.267222	-1.33932	0.27394	0.608921	0.766772	0.536734	0.0834782	-0.448826	1
102715	0	-1.80304	0.398184	0.604343	-0.717928	-1.0103	-0.277803	0.61813	-0.788454	-0.0783309	0.812791	-0.0729345	-0.126038	0.43619	-0.383254	1
102816	0	0.637484	-0.261963	-0.633669	-0.188339	0.105417	-1.23447	1.80927	0.881377	-1.30012	0.410174	-0.549026	-1.05923	1.14493	1.74143	1
103212	1	0.300633	0.420682	-0.337368	0.0110864	-0.389778	-0.463131	-0.200894	0.947138	0.52071	0.395068	-1.70725	1.67167	0.0849723	-2.34446	1
103414	0	0.532285	0.478646	0.3683	0.529215	0.525001	0.343122	2.15454	0.248761	0.0880939	1.23112	0.663934	1.34933	0.667473	-0.362092	1
104416	1	-1.87526	0.278956	0.493195	0.57019	-0.817456	-0.836684	0.709059	-1.22875	-0.225799	1.06189	-1.30049	0.0556898	-0.674747	0.944934	1
104820	0	-0.970946	-0.523881	0.276508	-0.536125	-2.42605	-0.655062	1.40629	-1.85201	-0.674063	-0.19716	-0.148337	-0.900401	1.20857	0.665216	1
105014	0	-1.25467	-0.13483	0.129459	0.717239	-2.22699	0.0666657	0.29812	-1.06631	0.950716	1.43794	-1.08165	-0.218218	0.714128	0.657817	1
105115	0	1.41605	-0.392503	-0.437606	-1.33743	1.11798	-0.405151	-1.39466	1.36273	1.06411	-0.435876	-0.733533	-0.912911	-0.418192	-1.3903	1
105620	0	0.276458	0.576585	-0.318564	-1.024	-0.889334	-0.28077	-0.615479	0.398445	0.604476	-0.182544	-1.42872	-1.3154	0.038154	1.46538	1
105923	0	-0.94824	1.51912	-0.217839	-0.913402	0.538765	0.0175248	-0.226665	-0.733668	1.00846	0.453994	-0.143242	-0.539374	1.77766	-0.559249	1
106016	0	-0.190737	-0.929173	0.100173	-0.824868	-0.83643	0.0513701	-0.713948	-0.618968	-0.871487	0.292864	-1.48855	-0.920359	0.0894029	-0.509719	1
106521	0	0.337467	0.392809	-0.460912	0.365864	-0.382854	-0.590882	-0.532983	-0.341402	0.12501	-1.12107	-0.225454	-0.574095	0.154591	-1.34624	1
106824	0	-0.18087	-1.18091	-0.116386	1.68264	0.131246	-0.306293	-0.470266	0.376741	-0.871373	0.26702	0.148677	0.297168	0.265289	0.228466	1
107018	1	0.961478	0.0182305	-0.167049	-0.977427	-0.723725	-1.36727	-0.878879	0.0228902	1.03801	-0.827776	0.271401	-0.343394	-0.535731	-0.95005	1
107321	1	1.45932	-0.83996	-1.03592	0.166732	-1.04566	-0.40772	1.46695	1.51032	-0.0896468	-1.49057	-0.353792	-1.59635	-0.122887	1.20012	1
107422	0	0.223193	-0.993927	-0.474704	-0.207038	-5.06416	2.30331	-0.416283	-0.636077	-1.51599	0.0030969	-0.491048	-2.04819	0.97296	0.200009	1
107725	0	-0.0331264	0.419615	-0.645565	0.524729	-0.243484	-0.458352	0.76843	-0.348954	0.166994	-0.226586	-1.30913	0.388715	0.73106	1.08746	1
108020	0	0.369008	-1.62667	0.0405625	-0.461976	-0.0957431	-0.736298	0.439248	0.0893283	-1.44239	0.718098	-1.28354	-1.22511	-0.339861	-0.203621	1
108121	0	0.593707	-2.03424	-1.08869	0.948679	3.6933	1.57979	-1.15865	-0.566109	-0.839872	-0.0546148	2.19407	1.97735	1.31227	-0.462153	0
108323	0	0.106353	-0.651194	1.1654	-1.09775	-0.412556	0.954977	0.580673	-0.582115	0.642251	1.12662	-0.054892	0.0243422	0.749401	-0.268328	1
108828	0	1.44424	1.16933	-1.31331	2.48983	-0.989943	-0.606356	-0.11476	2.18522	1.89645	0.609897	2.78749	0.877575	0.633199	0.243618	1
109123	0	-0.350259	0.875747	-0.0114724	-0.0670248	1.01732	-1.28861	0.0573884	0.10784	1.06085	-0.514613	-0.459271	0.858861	-0.963994	0.566746	1
110411	0	-1.40814	0.0250817	0.263626	-0.903118	0.685204	0.540224	-0.148785	-0.105249	0.303572	2.52694	-0.562264	-0.600328	-0.457298	-0.685274	1
110613	0	-0.826974	-0.465077	0.478661	-1.06417	0.680944	-0.57308	-0.305274	0.323866	-1.0562	1.16537	-0.749411	-1.05731	-0.759512	-1.16188	1
111211	0	0.818731	-0.426363	-1.40815	-0.418229	-0.894029	1.0729	2.82694	1.28477	-0.292877	-1.21884	-1.82815	-0.767158	2.6629	1.33014	1
111312	0	-0.873189	-0.63428	-0.33063	1.82491	-0.127897	0.589645	-0.383215	-0.41135	-1.19303	-0.140326	0.00446729	-0.11341	-1.02986	-0.45277	1
111413	0	-0.24152	-1.14016	-0.206793	-0.19505	-0.235247	0.155043	0.497259	-0.0551721	0.293424	0.283502	-0.205843	0.222511	0.397488	-0.589849	1
111716	0	-0.0933125	1.11356	0.373971	1.22866	0.212023	1.0623	1.21444	-0.594882	0.405567	-0.686432	3.01329	0.443028	0.743992	1.49973	1
112112	0	-1.39889	-0.098081	0.76623	0.164581	-0.850256	-1.67696	0.605303	-0.932537	0.471884	0.730154	-0.722064	-0.21096	-2.44075	-0.26939	1
112314	0	-0.415513	1.03641	-0.67797	0.429513	-0.570079	0.640893	-0.54894	-0.104935	1.27509	-0.0529802	-1.09602	-0.667175	0.101924	-0.127802	1
112516	0	-0.916066	-0.416679	0.449045	-0.999976	0.46777	-0.759042	-0.452582	-0.135183	-0.317222	1.20391	-1.25256	0.182466	1.81835	0.282741	1
113215	0	0.957468	1.74181	-1.59334	1.87872	-1.28188	0.737051	-0.531682	1.64491	-0.3276	-1.5403	0.707135	-0.976801	0.4494	-0.392838	1
113316	0	-0.579875	-0.9725	-0.613405	0.60134	-2.63644	1.49216	2.70259	0.642918	-0.667192	-0.569127	0.757427	-0.911544	0.528625	2.18569	1
113922	0	-0.517841	0.858684	-0.841121	0.649243	-0.00930698	0.851381	1.04627	0.00889285	0.210725	-0.212738	-0.396918	0.386156	0.00669792	0.418764	1
114116	0	0.305881	0.565818	-0.359108	-0.913374	-0.822361	-0.238898	-0.719306	0.0360195	1.96163	-1.99105	-0.210012	-2.2171	-1.1654	-0.440538	1
114217	0	0.0242594	-0.462467	1.3584	-0.518072	-0.748972	0.62826	-0.642613	-1.20486	0.907547	0.308409	0.0252723	-0.571905	0.625009	-0.822583	1
114419	1	0.473385	0.514594	0.522252	0.0914708	0.467847	0.43947	2.5645	0.723867	-0.346653	0.482622	-0.177774	0.274599	-0.0515208	2.36912	1
114823	0	-1.42279	0.0160507	0.211033	-0.741929	0.574926	0.339197	-0.299177	0.0613759	0.400527	-1.24701	-1.01248	0.544689	-0.133102	-0.511547	1
115017	0	-0.880545	-0.631588	-0.320494	1.79726	-0.14464	0.579177	-0.357259	0.529403	-1.82945	-0.935931	-0.665418	-0.653055	0.110556	0.566996	1
115219	1	0.375658	-1.39953	0.408344	-1.25773	-0.797385	-0.902778	-0.616218	1.53935	-1.91888	0.372593	-1.5286	-0.0998611	-0.442535	-0.880113	1
115320	0	-0.00486053	-0.580307	1.23906	-1.33302	-0.599167	0.917703	0.713541	-0.48961	-0.369534	0.559071	1.19999	-0.152512	0.00128528	0.447578	1
116524	1	0.0501795	-1.392	0.183121	1.11957	-0.337263	-1.31287	-0.689206	0.72598	-0.0262989	0.937764	-0.0185289	2.42152	-1.0075	0.797914	1
117122	0	-0.338932	-0.957306	-0.645903	0.637445	1.38412	1.76093	-1.42049	-0.804681	0.138691	-2.3225	-0.722609	0.314527	0.243959	0.213438	0
118124	0	1.07495	1.1147	-1.82414	-0.894284	2.19159	0.676372	2.51751	0.37223	0.823194	-0.751697	-0.623762	2.83361	0.0751692	0.437626	1
118730	0	0.32182	0.443118	-0.446159	0.273613	-0.275013	-0.311982	-0.535248	0.156469	-0.75416	-0.552498	-0.314662	0.0672013	1.89523	-1.4162	1
118932	0	0.120579	0.607329	-0.407639	0.0655898	-0.53347	-0.235383	-0.603866	0.0685835	-0.0184615	-0.525301	-0.798132	0.0524681	-0.655287	-1.39773	1
119025	0	-1.14813	0.445126	1.53942	-0.609948	0.808584	1.06018	0.0232934	-1.27471	0.333215	0.267731	-1.30135	-1.07987	1.07101	0.937687	1
119126	0	0.721349	-0.330348	-1.43315	-0.418633	-0.982619	1.17631	2.65141	0.614843	0.724236	-1.26023	-0.806893	-0.414835	-1.47128	0.631234	0
119732	0	0.588837	0.947276	0.964664	-0.716796	-0.713287	0.192714	-0.368615	1.19723	0.330455	1.42541	0.634324	-1.03706	-1.15413	0.226549	1
119833	0	0.157046	-1.51339	-0.641244	1.00918	-1.5164	0.829477	0.129238	1.68077	-1.085	-0.451012	0.377516	-1.08259	0.62059	0.0391932	1
120111	0	-1.42151	-0.11568	0.0713899	0.606246	1.012	0.0650856	-0.265511	-1.15288	-0.348043	0.988875	1.70694	0.566862	-0.00106978	0.189891	1
120212	0	1.84811	0.851962	-1.17806	-0.814489	1.55842	-0.912518	-0.0827191	1.36782	-0.412672	-1.20681	-0.0295937	0.793157	1.46638	0.975302	1
120414	0	-1.46652	-0.0690184	0.0538223	0.619871	0.976073	0.122023	-0.366254	-0.130352	-0.667757	0.213934	-0.751644	-1.66334	0.0346602	-0.0557322	1
120515	0	-0.864577	-0.435522	0.378093	-0.806387	0.584972	-0.685766	-0.63428	-0.0674985	-0.153966	-0.160898	-1.36218	2.01536	0.12604	0.536023	1
120717	0	-0.273117	0.893735	-0.635403	0.416292	-0.445567	0.48055	-0.272667	-0.0687267	0.587355	-0.40243	-0.230624	0.55597	-0.201801	0.819497	1
121416	1	0.152754	-1.32847	0.259245	-0.0209848	-0.604465	-1.01195	-0.829784	-0.511292	-0.303651	0.00301257	-0.6403	-1.01546	-1.70121	0.405283	1
121921	0	0.106875	-0.538684	1.47654	-0.789479	-0.617078	0.684009	-0.212864	0.0615664	1.49925	1.36988	-0.359286	-1.3557	1.05339	2.00425	1
122317	0	1.32083	-0.45873	-0.523866	-0.16922	1.40193	-0.6956	-1.28004	-0.000828556	-0.674441	-0.053029	-0.353983	-0.574687	-0.945235	-1.45797	1
122620	0	-0.753766	-0.810792	0.150936	0.858885	-1.62025	-0.804746	1.65897	-0.704092	-0.579382	0.386039	0.218781	0.951225	0.14989	-0.605047	1
122822	0	-1.39463	1.91106	0.193829	-0.921801	-1.27394	-0.873777	0.721948	-1.87258	0.568524	-0.331696	-0.546717	0.677294	0.208769	-1.02058	1
123117	0	1.97303	0.728522	-1.10571	2.31475	-1.04687	-1.67319	-0.346036	0.429723	-0.0117712	-1.63291	2.1362	1.59098	-1.06313	0.0905535	1
123420	0	3.21856	0.593115	0.0535434	-1.85624	-0.240909	-0.214534	-0.713221	3.02216	0.744169	-0.200663	1.05697	-1.10501	-0.881872	-0.50143	1
123521	0	-0.803322	-0.73349	0.148719	-0.337352	1.38502	-0.484473	0.902849	0.240415	-0.573605	0.16592	-0.244611	-0.261058	-0.352497	1.45788	0
123925	0	-0.210236	-1.18456	-0.148707	1.78851	-0.0125183	-0.528256	-0.568745	0.133293	-1.02368	-1.9449	0.311165	0.305393	-0.900553	0.329942	1
124220	0	-0.0613387	-1.46098	-0.555497	0.488101	1.68218	0.934713	-0.0503894	-0.563433	0.254634	0.705576	0.510547	0.145787	3.04288	-0.88542	0
124624	1	-0.541035	1.01146	-0.80207	1.66666	-0.28857	0.428316	-0.586976	-0.950841	1.84308	-3.22493	0.566925	-1.19739	1.06166	-1.16917	1
125222	0	-0.378085	-1.23471	0.259952	-1.42438	1.37501	-1.2468	2.03081	-0.485336	0.86166	-0.950168	-0.764414	1.08034	-0.162781	-0.218672	1
125424	0	-1.45829	-0.102221	0.12207	0.467967	0.92828	0.012746	-0.135727	-0.89684	-0.0788249	2.12246	0.0066841	-0.0711665	-1.49504	1.06404	1
126325	0	-0.92742	-0.551291	-0.436692	-0.062059	-0.33632	1.36128	0.504175	-0.886838	-0.400559	-0.542077	0.277081	1.75187	0.513258	-1.26095	1
126426	0	-0.628044	1.24521	0.0384207	-1.32416	0.206638	-0.983178	-0.500602	-0.755422	-0.206825	-0.610328	-1.47483	0.170663	-2.77197	1.49598	1
126628	0	-1.55356	-0.154034	0.108674	1.41968	1.28902	-0.0976127	0.1812	-0.945348	1.35245	-0.886259	0.8171	-0.383092	-0.285299	0.103895	1
127226	1	0.064275	0.698582	0.252664	-1.46644	0.465781	-1.87912	-0.587653	0.487302	1.24605	1.24857	-2.46928	1.94274	0.291442	-2.38159	1
127327	0	0.262095	0.495163	-0.443455	0.231928	-0.344422	-0.275981	-0.584077	-0.964372	0.551405	-1.84873	0.441568	-0.693265	1.94874	1.09632	1
127630	0	0.27167	0.315815	-0.587715	1.6447	-0.0319359	-0.83946	-0.52219	0.0293129	0.263594	-1.85546	-0.810515	-0.13199	-0.568745	-0.0545988	1
127832	0	-1.86919	0.407996	0.622702	-0.750329	-1.23778	-0.552105	0.649436	-1.86365	0.736755	0.911374	0.931552	0.33782	-1.39729	-0.165657	1
127933	0	-1.88267	0.296063	0.576194	0.326035	-0.757407	-0.667061	0.937321	-1.63403	0.586002	0.214297	0.746123	-0.594006	-0.201956	1.14144	1
128026	0	0.305881	0.565818	-0.359108	-0.913374	-0.822361	-0.238898	-0.719306	0.741502	0.551675	-1.13678	0.346284	-0.381651	0.747592	-0.362671	1
128632	0	0.600084	-1.76534	-0.146904	0.0243545	1.06692	-0.420483	-1.72422	-0.659373	0.722854	1.97473	0.311522	0.394642	1.30368	-2.02656	1
128935	0	-0.979267	-0.389428	-0.132986	0.232178	-0.593509	1.13679	-0.364149	-1.19959	-0.511882	-0.235203	-0.0475963	-0.329213	1.32498	0.184724	1
129129	0	-0.497305	1.09653	-0.644858	0.304861	-0.689718	0.64549	-0.519899	0.987993	2.15352	-0.184374	0.177036	-0.637518	1.97294	0.971366	1
129331	0	-0.794845	-0.400428	-0.162838	-0.567225	-0.817863	1.25301	-0.736073	-0.219134	-1.0833	-0.0811297	0.251811	0.270723	0.787917	-0.773374	1
129634	0	-0.2051	-1.01059	-0.0247182	0.431056	-0.291518	0.0561587	-0.682546	0.764456	0.302521	0.3409	-0.216905	-1.68276	-1.40875	-0.189886	1
130013	0	-0.595103	-0.165997	1.65536	0.466555	1.17442	-0.36911	0.00429775	-1.05854	-0.997401	0.447837	-0.135976	1.32784	1.52414	-0.705926	1
130114	0	-1.31493	-0.320444	0.671858	1.45785	-0.358083	-2.07541	0.866412	-1.50696	-0.801219	-0.207661	1.00312	0.589424	-0.813069	0.537066	1
130417	0	0.352122	0.40184	-0.40832	0.204676	-0.272576	-0.389855	-0.382591	0.207981	-1.4606	1.1003	0.393316	0.239569	0.216073	0.405862	1
130619	0	-0.284067	-1.38434	-0.445511	0.282865	0.318142	0.149439	1.93899	0.0462182	-0.350119	-0.880973	-1.72852	1.34792	-0.171248	0.766108	1
130720	0	0.581426	0.964382	1.04766	-0.960952	-0.653239	0.362337	-0.140352	-0.170639	1.3467	-0.463211	-0.765353	0.175204	-0.485927	-0.829805	1
130922	0	0.160438	-1.38734	-0.397756	0.351742	1.26022	0.652222	-1.54794	0.950841	-0.416731	-0.673255	0.136331	-0.620051	0.254343	-0.373201	1
131217	0	-0.915737	0.08789	1.62642	0.39166	0.700354	-0.4006	-0.364286	-0.954002	0.196721	1.05916	0.702347	-0.214612	-0.455504	-0.213017	1
131419	1	0.0316149	-0.465159	1.34827	-0.490417	-0.732229	0.638727	-0.66857	0.33381	0.249346	1.52737	0.744518	0.987482	0.228933	-0.451557	1
131722	0	0.380316	0.508389	-0.382084	-0.816377	-0.719465	-0.253963	-0.72239	1.89499	2.09075	-0.667986	-1.04132	1.81305	1.17882	-0.496016	1
132017	0	-1.40896	0.0411786	0.112378	-0.507058	0.672948	0.479877	-0.607575	-1.3937	0.0397204	-0.637014	0.565723	0.369368	0.385048	0.446509	1
133019	0	-0.358137	0.765929	-0.312474	-0.402948	1.2051	-1.02811	0.876882	-0.54195	-0.0101917	0.185476	-0.953326	0.379776	0.118367	0.474749	1
133827	0	-0.865221	1.34168	-0.317731	0.342926	1.17227	-0.0810926	-0.0197335	-0.785109	-1.08539	-1.00389	-0.207552	1.01632	1.22151	-0.135166	1
133928	0	0.601312	-1.88265	-0.213684	1.15603	1.58078	-0.514503	-1.48825	0.694942	0.0445121	-0.809758	-0.795379	1.14278	-0.968407	-0.359948	1
134021	0	-0.9645	-0.409226	-0.226121	0.503989	-0.636814	0.97763	-0.618368	-1.27196	-0.413039	-0.540288	1.44815	1.12786	0.617807	-0.690599	1
134425	0	0.343994	-0.0944678	2.63149	-0.183217	-0.556183	1.11221	-0.421705	0.281067	-1.08434	1.56132	-0.217521	-0.76914	0.171433	0.423104	1
134829	1	0.32311	-0.50631	3.36766	1.19907	0.898242	-2.52332	-0.0790839	2.10079	-0.958521	1.04856	0.985064	1.26669	-2.25088	-1.25157	1
135124	1	-1.20792	1.60364	-0.316258	0.185064	0.647969	-0.143986	-0.310447	0.106637	0.952799	-0.145353	0.096714	-1.21736	0.948018	-0.454872	1
135225	0	0.209781	0.530102	-0.523751	0.434397	-0.47388	-0.409603	-0.86117	1.03622	0.511517	-1.22691	1.79689	-1.27558	0.099351	-1.12873	1
135528	0	-0.800917	-0.529467	-0.292345	0.753294	-0.397536	0.968435	-0.67645	-0.598189	-1.27692	0.313692	0.142401	0.386592	0.00690517	-0.556394	1
135629	0	0.290233	0.616127	-0.344355	-1.00562	-0.71452	0.0400016	-0.721571	-0.183214	0.792435	-0.187	-0.657645	0.463791	-1.0235	-0.73596	1
135730	0	-0.423805	1.08403	-0.673354	0.364918	-0.445494	0.93026	-0.577161	-0.274972	2.00236	-0.269062	-0.528702	1.14378	1.12787	-1.23469	1
135932	1	-0.204164	-1.05552	-0.019199	0.467995	-0.432846	-0.243677	-0.628368	-0.575728	-0.091838	-0.824937	1.05471	-0.0995477	-0.130418	0.166319	1
136126	0	0.017389	2.63976	-0.393948	-1.43517	0.50329	-1.12349	-0.309822	-0.501353	-0.528886	0.00936246	-0.245138	-0.761179	-0.656607	-1.27836	1
136227	1	0.77302	2.08599	-0.704981	-1.329	-0.798473	-0.390947	-0.418532	0.911424	0.611597	0.1658	-1.45308	-0.333978	-1.07496	-0.164933	1
136631	0	-0.131948	-0.936292	0.0919493	-0.820123	-0.625693	0.315205	-0.719297	0.542033	-0.558537	0.439638	-1.82165	-0.102779	0.138583	-0.991868	1
136732	0	-0.665702	1.28918	0.0107171	-1.28288	0.187458	-0.915774	-0.627302	-0.0629868	0.731978	-0.0550746	1.63177	-0.107115	-1.32113	-0.46469	0
136833	0	-0.222967	1.02104	-0.493847	-0.954793	-0.688643	1.00803	-0.285725	-0.064498	0.593786	-0.255195	0.361513	0.231475	0.299587	0.227809	1
137027	1	-0.433599	-0.997859	-0.0069144	1.28102	-0.244414	-0.302969	-0.357188	-0.678946	-1.34966	0.317528	0.788856	-0.923594	-0.974399	-1.3168	1
137532	1	-1.51071	-0.0384535	0.187502	0.237438	0.952406	0.239306	-0.00820747	-0.0560962	-0.674971	0.679632	0.571529	0.0429839	0.0460051	-1.56078	1
137633	0	-1.45337	0.0991001	0.747195	-0.801565	-1.35225	-1.41673	0.0380603	-1.02542	0.901849	1.00574	0.455562	-0.174986	1.5041	-0.1532	1
137936	0	-0.248025	-0.520386	1.29186	1.4772	-0.223929	0.232048	-0.182025	0.16985	-0.049747	1.31137	1.79289	0.179116	1.78406	-0.25543	1
138130	0	-0.285956	-0.9954	0.0139131	0.343343	-0.552485	-0.23908	-0.599328	0.539478	-0.323309	-0.392417	-0.646158	-0.686704	-0.448458	-1.93777	1
138231	0	-0.524855	-0.787219	0.02473	0.176601	-0.830122	-0.0950752	-0.794646	0.596282	-0.53269	-0.0938837	-0.0186377	-1.11224	0.365879	-0.842187	1
138332	0	0.79207	-0.10476	-0.317359	-0.827038	-0.249106	-1.13125	0.693458	-0.457268	-0.448022	1.6876	-0.63755	0.16423	-0.0154489	1.65764	1
138534	0	0.236405	-1.6907	-0.647402	0.876089	2.09376	0.874452	-0.0627252	0.213694	-1.99592	-0.756821	-0.576182	-0.542149	0.235968	-0.183475	1
139435	0	-0.345012	1.02088	-0.0332119	-0.991485	0.584735	-1.06438	-0.461024	-0.875479	1.01052	0.0975787	-0.321581	1.44273	-1.59237	0.444058	1
139637	1	0.261159	2.34476	-1.06698	0.286505	-0.412318	0.122877	-0.151325	0.703371	1.2064	-1.16622	0.367577	-0.0436632	-0.12552	1.23941	1
139839	0	0.394972	0.51742	-0.329492	-0.977565	-0.609188	-0.0529364	-0.571998	0.800787	0.0221597	0.539605	-0.516913	-0.19454	-1.37066	-1.85096	1
140117	0	0.469843	0.43505	3.93297	-0.0287291	-0.605108	1.68323	-0.295373	0.135269	0.0821572	1.76974	-0.135866	-1.18087	1.86897	-1.72506	1
140824	1	1.5321	1.23825	-1.21692	1.29396	-1.29063	-0.326375	-0.203424	2.24183	1.58783	-0.525795	1.01823	-1.65939	-0.883497	-1.16068	0
141422	0	-0.190737	-0.929173	0.100173	-0.824868	-0.83643	0.0513701	-0.713948	-0.602596	0.0349021	-0.0504458	-1.05645	-0.725243	0.662999	-1.45545	1
141826	1	-0.516215	-0.921642	-0.12505	1.55243	-0.376308	-0.358718	-0.786937	-0.382182	-0.837743	0.599211	0.737117	0.00129951	-0.626335	1.39422	1
142828	0	0.873022	1.21142	2.22166	0.611456	-0.0903515	0.530305	0.218049	0.458648	1.06261	0.23829	1.17696	0.261413	2.69285	-1.48347	1
143224	1	0.731794	-0.0783892	-1.0399	-0.344092	1.59397	0.678204	-0.304056	-0.215049	-0.128656	-0.30102	1.06918	0.786101	-0.477282	0.758325	1
143830	1	0.750129	2.11016	-0.82582	-1.01591	-0.860958	-0.482697	-0.799451	1.10132	2.28463	0.568001	-1.18131	-0.317535	0.641531	0.655758	1
144731	0	-0.862394	1.17628	0.200529	1.41991	-0.521265	-2.60858	0.814489	-0.19509	1.41728	0.135891	0.00886384	0.221096	-0.662432	1.14827	0
144832	0	0.0402542	-0.599581	1.19849	0.885414	-0.278416	0.375084	-0.66086	-0.528578	-0.131816	0.559546	-0.263704	-0.606364	0.686447	-0.0122329	1
144933	0	0.069785	2.25723	-1.24502	2.58599	0.2969	-0.158187	0.0237378	-0.00648223	2.7343	-1.82957	1.37576	0.70434	0.200225	-0.00169262	1
145127	0	-0.0424807	0.646336	-0.227493	-0.31446	-1.7513	-0.876567	1.63665	-1.02196	0.377517	0.89528	1.51146	-1.41832	0.259337	1.32944	1
145632	0	1.16719	2.39656	0.545136	-0.897149	-0.502788	0.0779392	-0.200708	0.681029	2.49569	0.594296	-1.13148	-1.26118	-0.0721191	0.266311	1
145834	0	1.43271	-0.532772	-0.0180013	-0.0255772	-0.477526	-2.79196	-0.868834	0.938482	0.600223	0.789888	0.0071745	-0.00597873	-1.01071	-0.00178104	0
146432	0	-1.50119	-0.203387	0.116105	1.43371	1.34168	-0.144082	0.255986	-0.774667	0.374334	-0.164853	2.44616	-0.993957	-0.0768783	0.209466	1
146533	0	0.605381	0.567363	0.557832	-0.938462	0.267617	0.782259	2.3201	0.429433	0.65156	1.5751	-1.10076	0.0134917	-0.728026	0.452063	1
146735	0	0.552676	-2.38452	-0.182527	0.106004	0.484916	-2.00158	3.02817	-0.910158	-0.448287	2.11314	0.610325	1.30875	-1.78397	1.3762	1
146836	1	0.412436	-1.41299	0.357664	-1.11945	-0.713669	-0.850439	-0.746002	1.11037	-0.95581	-1.68352	-0.0726741	0.805315	-0.41019	-2.517	1
146937	0	-0.785326	-0.565361	-0.234234	0.629045	-0.428586	0.869627	-0.471879	-0.407001	0.600114	-0.362365	0.504672	0.554531	-0.251176	-0.747441	1
147030	0	2.82011	-1.63976	-1.03828	-0.368816	1.59505	0.0158782	-2.78991	1.22046	0.306512	-0.605804	0.172876	-0.111343	-0.505541	0.0233845	0
147636	0	0.118773	0.62655	-0.579133	-1.59085	-0.766018	0.309697	0.156005	-0.124677	2.59129	-0.775297	-1.38662	-0.725925	1.83825	1.57714	1
147737	0	-0.108471	0.59439	-1.11508	1.44019	1.42612	1.17894	-1.22719	1.29201	-0.520258	-0.204366	-0.0262794	0.730536	-1.0261	-0.318824	1
148032	0	-1.5033	-0.0555597	0.104502	0.481593	0.892357	0.0696829	-0.23647	-0.362642	-0.717994	0.445427	0.420335	0.220854	0.490894	2.218	1
148133	0	-0.199259	0.738211	-0.896653	-0.0114781	-0.0613568	0.916544	0.720092	-0.0222186	1.13822	0.00143866	0.0154462	-0.800315	2.25974	-0.224229	1
148335	0	-0.042805	1.09784	0.282773	-0.630254	0.108933	1.741	2.25141	0.428273	0.384499	-0.346297	0.545812	-0.149611	-0.108744	0.00667412	1
148436	0	-1.3337	-0.032347	0.240649	-0.806121	0.788099	0.525158	-0.151869	-1.05428	-0.856025	-0.0917692	-0.0717185	0.250431	-0.995876	-1.41438	1
148941	0	1.01356	-0.0384952	3.61917	-0.236425	1.37298	2.65122	-0.86615	0.454341	-0.318202	1.61676	-0.513573	0.586042	-0.423214	-0.434124	1
149236	0	-0.343729	0.889152	-0.172855	0.35669	1.02181	-1.33849	-0.427358	0.0276642	1.60156	0.148673	-0.191299	-0.896388	-1.33768	-1.53822	1
149741	0	-0.421052	-0.841	0.0340742	0.167721	-0.583462	0.111822	-0.699251	-1.48751	-0.143138	-0.45255	-1.62726	0.195859	-0.885444	-0.0699644	1
149842	0	-1.71406	0.273585	0.214419	-0.922701	0.244622	0.52967	-0.569282	-0.914532	0.261276	0.653613	-2.39697	-1.36907	-0.351644	-2.10903	1
150019	0	0.288266	-0.579194	2.18638	0.666736	0.694361	1.32297	2.56024	-0.589483	-0.623574	1.38579	-0.566218	1.19831	0.731602	0.439006	1
150625	0	-0.629136	1.10555	-0.333762	1.69188	-1.60803	-0.498901	0.85692	-1.05509	-0.0375517	0.858996	-0.391366	-1.64644	0.969725	-0.94628	1
150726	0	1.2973	1.34264	-1.34053	1.29319	1.92674	-0.182677	-1.04641	0.738005	0.319238	-0.381165	-0.194872	0.21042	0.000834092	-0.590423	1
150928	0	0.462052	0.462683	-0.342332	-0.908224	-0.523035	-0.0784695	-0.549125	0.892407	1.90739	-0.321629	-0.261127	0.659981	-1.63426	0.281584	1
151021	0	-1.02428	-0.342766	-0.150553	0.245804	-0.629431	1.19372	-0.464892	-1.27754	-0.191617	-0.706153	-0.478614	-1.28162	-0.595673	-0.157697	1
151324	0	2.50285	0.46738	3.52667	0.424184	1.55958	-0.141043	-1.06678	1.64621	0.116655	1.84048	0.311346	3.06919	0.348575	-0.729191	0
151425	0	-0.840346	-0.605839	0.286425	0.445195	1.00774	-1.04822	-0.422	-0.853815	-0.362715	-0.260942	0.779836	0.897847	-1.60919	0.217801	1
151526	1	1.27488	-2.60301	-0.889768	-0.0915444	0.657468	1.00501	0.680255	3.27825	-1.73683	-1.14835	1.20171	1.53377	-0.863312	1.69095	0
151627	0	0.53084	-1.54836	-0.0728036	-1.2136	0.608229	-0.00109424	-2.03724	-0.933419	-1.81729	-0.0340075	-0.499877	-1.26019	-0.116046	0.651611	1
151728	0	-0.805862	-0.803209	-0.430496	0.973428	0.251825	1.07552	1.09429	0.785687	-0.229022	-0.100995	-0.598774	0.168776	0.931424	0.895716	0
151829	0	-0.430409	0.661115	-0.350758	0.668671	1.47474	-1.4069	1.17012	-0.447679	1.55396	-1.17329	0.0361962	0.586894	-0.285932	1.91743	1
151930	0	1.48405	-2.67181	-0.700151	0.668901	0.651355	0.487817	-0.272926	1.38255	-2.28035	0.0994913	0.257627	-0.344296	1.68793	0.681465	1
152225	0	-0.216767	-1.19796	0.0126764	1.3648	-0.0170061	-0.478377	-0.0839987	-0.0944317	-1.26037	-0.244581	0.0753975	-0.0672323	0.942186	-0.443805	1
152427	0	-0.969023	1.39546	-0.327075	0.351806	0.925606	-0.28799	-0.115128	0.281004	0.0573762	-1.43325	-0.204888	0.71042	-1.79023	-1.73841	1
152831	0	0.775655	2.81301	1.10819	0.568212	0.765118	1.72092	2.95941	1.14373	3.13428	0.909509	-0.4637	1.20291	-0.0596328	1.31943	1
153025	0	0.41906	0.224066	3.62601	0.60109	-0.00392506	1.7869	0.915834	-0.516068	-0.56615	1.79041	0.0699843	0.0794703	1.58997	1.06779	1
153227	0	-1.0208	-0.317973	0.434181	-1.02804	0.362438	-0.666104	-0.602155	-1.23142	0.447011	-0.900701	-0.702812	-0.565163	0.900982	0.270836	1
153429	0	0.340466	-1.64641	0.159489	-0.752159	-0.227252	-0.897914	0.799559	0.578314	0.592485	0.79991	-2.04153	-0.790048	-0.67466	0.305638	1
153631	1	0.246022	1.76433	1.83781	1.18219	-0.13427	1.6402	-0.184995	0.89794	1.91998	1.26921	0.0786731	-0.822058	-0.908453	-0.407998	1
153833	1	1.00481	-0.411861	-1.71212	-3.01036	3.27621	2.74446	0.78939	0.685868	-1.231	-0.313813	-2.3854	2.0481	1.50947	0.958318	0
153934	1	0.721384	-0.469911	-0.655177	0.888429	0.674381	-1.45283	2.27269	0.712156	1.22772	-0.448912	1.76841	0.959562	1.13732	-0.727708	1
154330	0	0.397136	0.355178	-0.390752	0.19105	-0.236653	-0.446792	-0.281848	-0.557753	-0.050549	-0.581543	1.08625	-0.686228	-0.103857	0.381667	1
154431	0	-1.11819	-0.221957	0.409182	-1.02844	0.273849	-0.562698	-0.777685	-1.76535	-1.14039	-0.718366	0.252666	1.30314	-0.746548	0.0242133	1
154532	0	-0.819619	-0.467769	0.468525	-1.03651	0.697687	-0.562612	-0.331231	0.805834	-0.127597	0.205171	-0.750692	1.42259	-0.460878	-2.05373	1
154734	0	-0.800093	-0.545563	-0.141098	0.357235	-0.385281	1.02878	-0.21766	-0.531117	-0.89216	1.26027	1.00359	-0.73259	0.011462	-0.392981	1
154835	0	-0.384622	-0.767654	0.128557	-1.00524	-1.07814	0.138438	-0.808524	-0.378958	0.666788	0.925609	-2.09389	1.13349	-0.981373	-0.218106	1
155231	0	2.05418	-0.97707	-0.303354	-0.0580886	-1.95159	-2.00835	-1.02329	1.88249	-1.90431	-0.523824	0.840103	-0.907419	-0.280743	-1.91409	1
155635	0	0.542393	-1.44908	1.06559	0.359674	0.403776	-0.464848	2.0065	0.288562	-0.187253	-1.47501	0.671361	1.40661	0.00899227	1.58416	1
155938	0	-0.71311	-0.446133	-0.123086	-0.659073	-0.621433	1.42851	-0.562807	-0.597716	-0.933427	-0.276721	-1.14902	-2.43472	0.371034	-1.0883	1
156031	1	-0.383338	-0.899385	-0.0110862	0.342939	-0.641074	-0.135674	-0.774857	-0.648369	-1.11716	-0.403722	-0.220743	-0.987295	0.678838	0.613324	1
156334	0	-0.393447	1.02834	-0.708378	0.51248	-0.519849	0.672297	-0.62681	-0.755407	0.495798	-1.3602	-0.264826	-0.000245282	-1.06204	-1.15251	1
156435	1	-1.28955	1.72555	0.06353	0.417494	-0.590213	-0.940991	0.851009	-0.223602	0.040124	-0.49314	-0.530553	-0.650839	-0.126228	0.074294	1
156637	0	-0.24375	0.897382	-0.603083	0.310415	-0.301802	0.702513	-0.174188	-0.280334	1.20374	0.0795544	0.139098	1.89731	-0.159611	-0.505204	0
157437	1	-0.411477	-1.02035	-0.110186	1.58049	-0.270976	-0.451656	-0.637364	-0.3379	0.0301779	0.0668633	0.721815	-1.07807	1.51834	-0.708206	1
157942	1	0.725319	-0.106209	-0.951384	-0.551308	1.51269	0.547991	-0.021615	0.153013	0.684405	-0.551747	0.755851	-2.56914	1.14478	1.0617	1
158035	0	-0.204164	-1.05552	-0.019199	0.467995	-0.432846	-0.243677	-0.628368	-0.794301	0.32314	0.433196	1.48848	-0.56655	-1.87891	-0.662377	1
158136	0	-0.501295	1.15285	0.0957402	-1.42963	0.438992	-0.864622	-0.226594	0.781968	1.34396	-0.282429	-2.02415	0.397001	-1.21684	0.0504783	1
158338	0	0.266852	-0.112456	3.25543	-0.666533	0.906701	-0.656947	-0.0916498	0.401423	1.17063	1.51564	-0.482719	0.650565	0.132029	0.46021	1
158540	1	0.232946	0.464159	-0.976912	0.249877	1.51334	1.51594	-0.970144	0.361914	-0.483507	-0.66419	0.623588	1.74791	0.707037	-1.04323	1
158843	0	0.717314	-1.69277	-0.0181883	-1.27739	0.909992	0.0814615	-1.7144	0.464299	0.548583	-1.63257	-1.9385	0.219359	0.417356	-3.39021	1
159138	0	-1.53494	0.131864	0.27917	-1.01414	0.529642	0.601758	-0.220487	-1.15064	-1.28636	0.431302	0.748717	0.0722802	-0.296251	0.591019	1
159340	0	-1.82511	0.40626	0.634751	-0.800895	-1.06053	-0.309207	0.696001	-1.33211	-0.085264	-0.319353	-0.335597	-1.34621	0.227201	-0.616756	1
159441	0	2.20915	-0.598185	0.145305	-0.189173	0.272505	0.889394	-0.494835	1.61312	0.603889	0.0208491	1.76765	-0.652269	2.33512	-1.79073	1
159744	0	-0.877179	-0.577966	0.409969	0.0904177	1.00081	-0.920467	-0.0899101	-1.27597	-0.600495	-0.736336	-0.151998	-1.26513	-1.06905	0.0554277	1
159946	0	0.963586	-0.129597	-0.155445	-0.0253112	-0.274399	-1.58103	-0.386423	1.98037	0.677397	-0.203604	-0.354633	0.271501	-1.5065	-1.47298	1
160123	0	0.100676	0.453162	-0.438491	1.15124	-0.211165	-0.660642	-0.235846	0.191118	0.557318	0.0776386	1.3968	0.685073	-0.0266842	-0.350383	1
160729	0	4.36447	2.53056	1.90916	-0.783094	0.764795	0.411028	1.23976	3.62163	-0.288182	1.00169	-0.331922	-0.0171682	0.14256	1.31001	1
160830	1	-0.946957	1.38739	-0.357483	0.434773	0.975835	-0.256586	-0.192999	-0.418971	0.96045	0.0350137	1.55038	0.52765	-0.315597	-1.91547	0
160931	0	2.10874	-1.54397	-0.915237	-0.808863	-0.811524	-1.33499	2.84214	1.12433	-0.759209	-1.0056	-0.232419	0.997936	-0.456714	0.417855	1
161327	1	1.05779	-0.427827	-1.35275	2.63609	0.365679	0.642533	-1.63117	1.81171	-0.646467	-0.471958	1.3836	1.33569	-0.817723	0.865924	0
161630	0	0.32775	-0.517237	1.53474	1.19133	-0.787703	3.15953	2.10349	-0.465687	-1.29405	1.40849	0.461395	-1.00409	-0.303408	0.554794	1
161731	0	-0.7273	3.23575	-0.615623	-1.30693	0.191481	-0.181079	-0.297558	-1.2253	0.95526	1.28351	-1.67614	-0.962592	-1.01522	0.182239	1
162026	0	0.270689	0.318939	-0.607962	-0.407803	-0.252228	-0.234034	0.696471	-0.802942	-0.563702	-0.141141	1.28485	-0.288739	0.38449	-0.0965667	1
162228	0	-0.802835	-0.481417	-0.318112	-1.33615	-0.476501	1.8737	0.488033	-1.70683	-0.64357	-0.858245	0.395141	-1.33843	0.629622	-1.16591	1
162733	0	1.87205	-1.05063	-0.579425	-0.74916	1.53522	-1.57981	-0.539163	1.44842	-0.0225403	-0.512462	-0.677878	0.423481	-0.0740964	-0.771445	1
163129	0	-0.126465	0.955534	-0.547231	-0.77483	-0.535518	1.02437	-0.366679	-1.01393	1.29699	-0.495584	-0.727586	1.35914	0.0421914	1.00278	1
163331	0	-1.24477	-0.142532	-0.0764107	-1.22739	2.11982	1.51272	-1.13698	-0.928654	-1.09956	0.342106	-0.395257	0.786542	1.58035	-0.388132	0
163432	0	-0.269081	-1.16303	-0.0676192	1.56727	-0.146464	-0.611999	-0.361091	0.371158	0.0811658	-0.12848	0.309031	0.0806246	-0.431586	-0.0253736	1
164030	0	-0.278942	0.650503	-0.851938	0.815985	0.26833	0.707377	1.24159	-1.2982	-0.638215	-0.207745	0.0115505	-0.540298	-0.174726	0.0365498	1
164131	0	0.380261	0.522804	-0.30922	-1.03288	-0.642674	-0.0738722	-0.520084	0.850648	-0.285669	0.132993	-0.233511	-0.392268	-0.323412	0.834823	1
164636	0	-0.470589	1.01035	-0.0844471	0.0291641	0.943035	-1.09686	-0.296755	-1.07592	-1.1691	-0.0845542	1.16361	-0.603984	-1.27587	0.230045	1
164939	0	-0.491996	0.746796	-0.446684	-1.24596	1.24957	-0.645726	2.08346	0.253603	1.55074	-2.444	-2.04617	1.57644	0.0948118	3.0614	1
165032	0	0.33744	0.320388	0.0260627	-0.683534	-2.01402	-1.91327	1.41154	0.734688	2.39653	0.722507	-0.720588	-1.18977	0.118394	1.49129	1
165436	0	0.387616	0.520112	-0.319356	-1.00522	-0.625931	-0.0634043	-0.546041	1.10848	0.19286	1.08469	-1.57973	-0.402642	0.136309	1.1241	1
165638	0	-0.103677	1.16944	1.14495	1.51901	1.54428	-1.0637	0.315046	-1.15042	0.209821	1.3553	-0.353395	-0.429269	0.402436	-1.45627	1
165840	0	0.957294	-0.306009	-0.558765	0.721627	1.34126	-0.883917	-1.25691	0.381864	-0.75251	0.0407624	0.589394	0.744682	-1.19453	-2.15497	1
165941	1	1.5447	1.38069	-1.24879	0.397155	-1.70647	-0.0916741	-0.747794	0.612412	-0.888171	-1.03651	0.0576731	-1.55383	-0.471441	0.926028	1
166438	0	0.145083	0.39524	-1.07331	1.44574	1.81403	1.23596	-0.881481	1.75321	0.174905	-0.104899	-0.764548	1.31091	1.06176	2.51895	1
167036	0	-1.40072	0.00797549	0.180626	-0.658963	0.625155	0.370601	-0.377048	-1.41518	-0.712521	0.645563	-0.534398	-0.0523649	0.57398	-0.961385	1
167238	0	-0.250462	-0.877128	0.102877	-0.866554	-0.905839	0.0873712	-0.762778	-0.769265	-0.171515	0.392584	-1.03608	-0.867966	-0.898543	0.00159743	1
167440	0	-0.794845	-0.400428	-0.162838	-0.567225	-0.817863	1.25301	-0.736073	-0.255633	-1.88962	-0.396674	-0.116721	-1.19443	0.187639	0.5557	1
167743	1	0.335303	0.555051	-0.399651	-0.802751	-0.755388	-0.197026	-0.823134	-0.065302	-0.456651	-0.258478	0.0304448	-0.895683	1.19565	-1.02451	1
168139	0	-0.865221	1.34168	-0.317731	0.342926	1.17227	-0.0810926	-0.0197335	-0.311439	-0.529174	0.179784	-0.798059	0.175942	0.794479	0.855822	1
168341	1	0.818465	-0.43732	-0.470287	1.59316	0.546192	-1.88755	1.19589	1.03583	0.114088	-1.14406	1.80893	-1.99771	-2.7624	0.321257	1
168947	0	-0.255183	0.818937	4.12195	-0.908163	0.91587	1.20413	1.21832	-0.576438	-0.566923	0.598181	0.681317	0.852086	0.544875	0.475147	1
169444	0	-0.00791553	1.47333	0.691518	-0.431498	-0.677978	1.40483	-0.416696	0.0195847	3.02776	0.950182	0.0511715	-1.11086	1.38974	0.618867	1
169545	0	0.396844	-1.3771	0.299553	-0.995203	-0.682619	-0.75163	-0.950572	0.186623	-0.136823	1.11773	0.326846	-0.314779	-0.843967	0.770409	1
169949	0	0.844421	-1.92816	-0.193623	-1.87069	1.28233	0.351242	-0.390374	-0.00507375	-0.782859	0.0175804	-0.917597	0.74653	-0.277396	0.461801	1
170631	0	-0.282637	1.05867	-0.564007	-0.779979	-0.834844	0.863938	-0.536861	-1.50199	1.4193	-0.12614	-0.420978	-0.0666555	0.33844	-0.900538	1
170934	0	1.97638	0.994128	-1.64019	0.350244	0.0727509	0.778692	-1.64449	1.65479	0.642315	-0.835045	1.19534	3.12047	0.550611	-0.00364366	1
171330	0	0.0777293	0.491749	-0.486467	1.24783	-0.196859	-0.572302	-0.414459	-0.394353	-0.608804	-0.0718805	2.95747	-0.166043	-1.63878	-0.267299	1
171633	0	-0.376627	0.875125	-0.717046	1.51991	-0.0370369	0.479468	-0.186268	-0.233527	1.02217	-0.114877	0.599592	0.884011	0.577987	0.593507	1
171734	0	-0.245859	1.04521	-0.614687	-0.641701	-0.751128	0.916277	-0.666644	0.0991999	0.794499	1.33524	-1.11275	-0.864249	1.00129	-0.871001	1
172029	0	0.0825115	0.778105	3.76242	0.0961893	-0.282342	2.88956	0.157997	0.341734	0.345299	1.59853	0.954926	0.374036	1.65505	-0.20992	1
172332	0	-0.994198	-0.625161	-0.583742	-0.835726	-0.205694	1.71813	1.73363	-1.18049	0.770498	-0.243879	0.840329	1.08028	-0.987011	-0.596671	1
172433	0	-0.272181	-0.955858	-0.011878	0.361715	-0.377671	0.0816918	-0.705419	-0.79903	-0.205136	-0.389773	0.917562	0.0222787	-0.209092	0.072215	1
172938	0	-0.577224	-0.737866	0.0172983	0.162571	-0.882788	-0.0486062	-0.869432	-0.00311693	-0.117976	-0.416287	-1.4928	0.85645	0.939287	-0.827344	1
173233	0	-0.869824	-0.580658	0.399833	0.118073	1.01756	-0.909999	-0.115867	-0.392522	-0.0689975	-1.63743	1.51062	-0.412543	-0.209436	-0.047759	1
173334	0	0.380261	0.522804	-0.30922	-1.03288	-0.642674	-0.0738722	-0.520084	-0.381595	1.20689	0.597168	0.240091	-0.46548	0.426497	-1.25742	1
173435	0	-0.527607	1.13781	-0.682698	0.373798	-0.692154	0.723363	-0.672556	-1.28616	0.39036	0.223964	-0.394511	-1.14549	0.00205519	-1.46106	1
173536	0	-0.396501	1.03972	0.0377396	-1.18507	0.467532	-1.13765	-0.279327	-0.00823187	0.561461	-1.18086	-1.28014	-0.579831	-0.763878	0.00301404	1
173637	0	-0.982138	-0.720375	-0.0759227	-0.950235	1.31678	-0.225246	1.80638	-0.73133	-0.393575	1.95489	-0.552402	0.928096	-0.979443	0.988614	1
173940	0	-0.238503	1.04252	-0.624823	-0.614045	-0.734385	0.926745	-0.692601	0.363817	0.411137	-0.0456821	-0.395862	0.626597	0.0251569	0.551361	1
174841	0	-0.188225	-1.17822	-0.10625	1.65498	0.114503	-0.316761	-0.44431	-1.18296	-1.10533	-0.354094	0.570076	0.27178	-0.372495	-0.685812	1
175035	0	-1.63104	0.0961482	0.114527	0.333627	0.878123	0.431053	-0.362351	-1.62654	-1.37145	-1.97458	-0.570141	0.544793	1.34783	0.0245022	0
175338	0	0.364725	0.544284	-0.440195	-0.692129	-0.688416	-0.155155	-0.926961	0.120822	0.929122	0.427597	0.555444	-2.43275	-0.834162	-0.81048	1
175742	0	-0.293009	-1.12131	-0.135841	-0.388639	-0.35245	0.0817673	0.678956	-0.180579	-1.56595	-0.614496	0.888679	0.424969	-0.404765	1.21397	1
176037	0	0.203288	-1.27176	-0.318928	-0.830499	0.923613	0.989141	-1.73735	0.288405	-1.04642	-1.12037	-0.122239	2.50666	1.03653	-0.846807	1
176239	0	-0.293956	0.784494	-0.671775	1.465	0.0180658	0.355126	0.0411754	-0.107725	1.1416	0.544043	1.67239	-0.303128	-1.59451	0.903926	0
176441	0	0.0517536	1.4357	0.761677	-0.606312	-0.531777	1.54892	-0.16556	-0.0802421	1.61915	0.708313	0.911208	1.24848	1.03573	-0.110625	1
176542	0	0.598065	-0.949934	1.58357	-0.706778	-0.769976	-0.495512	-0.773145	0.330271	-1.894	1.63536	-1.06647	-0.754457	-0.624181	-0.661193	1
176845	0	-0.501202	-1.05563	-0.305212	0.903417	-0.126044	-0.0064678	0.413477	-1.11297	-0.285834	-0.442846	0.735808	-0.721084	-0.839105	-0.259883	1
177140	1	-0.243106	-0.879819	0.0927411	-0.838898	-0.889096	0.0978391	-0.788735	1.468	-2.13989	-0.224322	-1.54936	0.102158	-0.639366	-1.01679	1
177241	0	-0.812263	-0.470461	0.458389	-1.00886	0.71443	-0.552144	-0.357187	0.0425546	-1.00177	-1.23958	-0.320298	-0.97704	-0.45831	-0.986979	1
177645	0	0.0541588	0.390438	-0.787443	-1.1959	-0.262858	0.272689	1.67561	0.483366	0.136995	0.0483667	0.301079	-1.5997	-0.406368	1.11528	1
177746	0	-0.790793	-0.951614	-0.683523	0.540912	0.425298	1.24768	2.0924	-1.69473	0.586597	0.393613	0.340614	-0.494616	-0.392182	-1.05307	1
178748	0	-0.342417	1.12513	-0.488439	-1.03816	-0.827462	1.08003	-0.383384	-0.410469	-0.0651978	0.633508	0.130017	0.273467	0.785411	-0.397535	1
178849	0	-0.100362	-1.1093	-0.00985483	0.459115	-0.186186	-0.0367793	-0.532973	-0.324929	-0.379469	-0.0166408	1.42255	-0.588614	0.169754	-0.634651	1
178950	0	0.265139	0.30241	-0.426332	1.22098	-0.0364237	-0.789581	-0.0374434	-0.950535	0.660804	0.570423	-0.0331298	-0.723817	-0.540316	1.29249	1
179245	0	0.220181	0.334657	-0.516764	1.45111	-0.149138	-0.912735	-0.340492	0.280967	1.02628	0.550335	2.56921	-0.44727	0.181238	-0.432674	1
179548	0	0.20459	0.370552	-0.574875	1.57536	-0.118088	-0.813927	-0.545063	0.859748	-1.09802	-1.2524	-0.179865	1.63306	-0.622372	0.851037	0
180230	0	-0.182098	-1.0636	-0.0496067	0.550962	-0.382616	-0.212273	-0.706239	-0.441745	-0.232368	-0.931612	1.10218	-0.932203	0.927153	-0.807872	1
180432	0	-0.958915	-0.53226	0.370217	0.182265	0.804382	-1.09596	-0.263175	0.129451	-0.11295	0.374879	-0.910909	-0.945436	0.835543	1.21847	1
180533	0	-0.933529	1.51373	-0.238111	-0.85809	0.572251	0.0384606	-0.278579	-1.12282	-0.458921	-1.10912	-1.30841	-0.0971789	-0.437516	0.0849657	1
180836	1	0.308045	0.403576	-0.420368	0.255242	-0.449827	-0.632754	-0.429156	-0.148921	0.786354	0.340791	0.430237	0.653796	-1.20629	-0.996051	0
181131	0	1.82689	0.563487	-2.21877	0.573654	-2.10357	1.25485	2.83366	0.909508	0.529238	-0.193295	1.54105	-0.0354397	-0.929632	2.65592	1
181232	0	-1.86271	0.435815	0.534183	-0.543114	-1.1565	-0.421893	0.366995	-1.48733	0.0765422	0.310373	-0.170277	0.574585	-0.268696	-0.561955	1
181636	0	-1.1268	-0.420716	-0.299541	1.60286	-0.439021	0.712714	-0.52662	-1.14109	-0.0448188	-0.401676	1.36872	1.03574	-2.77783	-0.189233	1
182436	0	-0.37227	0.869408	-0.0539286	0.0665077	0.890296	-1.5001	-0.0670472	-0.431353	1.23506	-1.50414	0.832724	0.336344	-2.22273	0.173293	1
182840	0	0.433564	-0.245551	-1.63996	0.875304	-0.198729	1.88537	3.57046	3.43572	-1.19856	-1.30443	1.20545	0.170625	0.821472	-0.747805	1
183034	0	-0.310242	-0.810668	0.178445	-1.12474	-0.898457	0.303463	-0.609302	0.300473	-1.59273	1.50453	0.334864	-0.561674	0.758849	0.413203	1
183741	0	0.922772	1.94062	-0.67255	-1.31457	-0.657218	-0.540822	-0.168216	1.3932	2.10918	-0.783311	-0.32144	0.755545	-0.601363	0.273346	1
185038	1	-0.0198879	1.70685	1.74088	1.15262	0.187224	1.85988	1.4683	1.95492	2.34629	1.42495	1.05827	-1.18297	-1.31344	2.13812	1
185139	0	1.45141	-1.09515	2.47492	0.791433	-1.75057	0.492063	-0.618029	1.2144	-1.15323	1.56351	0.715779	-1.14378	0.329972	-0.0291298	1
185341	0	1.47319	1.49731	3.7117	-0.375281	-0.698194	0.294723	-0.454136	1.76571	1.3894	1.17501	-0.94035	0.537238	0.629415	2.07847	1
185947	0	-0.989806	1.27181	-0.436311	1.61701	1.31245	-0.593505	-0.00359173	0.105357	3.26023	-0.15949	-0.403901	0.887025	1.52055	-0.00308969	1
186444	1	0.805946	1.76684	-1.01929	1.51491	0.00131264	-1.19713	-0.400848	-0.369022	2.04674	-1.49777	0.0659565	0.315443	-0.311501	-0.00523969	1
186545	1	0.240964	0.458313	-0.407528	0.1859	-0.535979	-0.60722	-0.452029	0.791065	0.419762	1.13304	-0.55628	-0.25081	0.696055	0.30915	1
186848	0	-1.59302	-0.090843	-0.0905238	-0.195482	1.03729	0.514872	0.81437	-2.15999	0.657093	0.769816	1.11347	-1.52109	0.198913	-0.336917	1
187345	1	-1.24515	-0.299764	0.0580629	1.91351	-1.83771	-0.316722	0.562313	-0.248841	-0.492377	0.357254	-0.142867	-0.659807	-0.21351	0.924706	1
187547	0	-0.438524	-1.14645	-0.995897	0.410596	-1.32884	2.25316	1.58997	-1.00189	-1.5627	0.500609	0.496399	-1.81635	1.94737	1.32349	1
187850	0	-0.776411	-0.900812	-0.0569295	0.251152	-1.38916	-0.385091	2.73268	0.228854	0.170175	-0.275584	-0.835305	-1.75042	-1.38604	1.4923	1
188145	0	-0.243106	-0.879819	0.0927411	-0.838898	-0.889096	0.0978391	-0.788735	-0.671238	-0.539913	0.784428	-1.21867	-1.21885	-0.941467	-1.26766	1
188347	0	-0.855057	-0.600455	0.306697	0.389884	0.97425	-1.06915	-0.370086	-1.31697	-1.78629	-1.16104	0.604112	0.693383	0.963487	1.14785	1
188448	0	-0.227111	-1.01693	-0.0671744	0.564588	-0.418539	-0.155336	-0.806982	0.139831	-0.487935	0.367478	0.743122	-1.56581	-0.488402	-0.240569	1
188549	0	0.250216	2.30254	-0.534273	0.0520893	1.20125	-1.55207	-0.0548808	0.194611	1.54249	0.576697	0.498134	1.14233	-1.41123	-2.26639	1
188751	0	-0.245914	1.05962	-0.541823	-0.8582	-0.674337	1.09637	-0.464339	-0.875168	-0.219926	-1.23757	-0.99012	0.827924	0.298963	-0.946372	0
189349	0	-0.765423	-0.411194	-0.203382	-0.456603	-0.750891	1.29489	-0.8399	0.0570192	-1.10602	-0.305861	0.196777	-0.104351	0.130537	-1.26377	1
189450	0	-0.264523	-1.08716	-0.181904	-0.314956	-0.144149	0.423475	0.520951	-0.0309031	-0.741169	0.931543	-0.34921	-0.183685	1.00417	-0.588605	1
189652	0	-0.239714	-1.15938	-0.035299	1.46139	-0.00269952	-0.390037	-0.262612	0.377164	-0.480463	1.30768	0.795228	-0.537975	-0.782365	0.519067	1
190031	1	-0.238503	1.04252	-0.624823	-0.614045	-0.734385	0.926745	-0.692601	-0.710248	1.55094	0.144205	1.04854	-0.571647	-0.512505	-0.0198806	1
191033	0	0.617029	0.37975	-0.352793	0.119362	-0.62757	2.63415	3.25316	0.677201	0.281397	-0.0942231	-0.539883	0.190907	1.76252	1.66947	1
191235	0	-0.113284	0.790472	-0.712361	1.81086	-3.1229	0.497387	0.296409	-0.561377	-0.0936313	-0.324459	-0.147535	-1.64723	-0.535659	0.743705	1
191336	0	0.38978	0.35787	-0.380616	0.163395	-0.253396	-0.45726	-0.255891	0.151461	-0.0475006	-0.403668	1.6882	-0.213103	0.740064	0.728511	1
192035	0	-0.38756	0.776696	-0.27193	-0.51357	1.13812	-1.06998	0.980709	-0.982281	0.428621	-0.41722	-1.05589	1.32411	-1.07074	0.935834	1
192136	0	-0.229331	-0.840277	0.06695	-0.820527	-0.714282	0.41861	-0.894826	1.59158	-1.44624	-1.41928	-0.626365	1.21957	-0.134588	-0.590506	1
192237	0	0.356993	0.315014	-1.07054	1.75961	-1.46582	1.00051	-0.419413	0.0740374	-1.75764	-0.325034	-1.09536	-0.324112	0.875019	-0.980148	1
192439	0	-0.564385	1.15127	-0.632018	0.23552	-0.77587	0.671023	-0.542772	0.733534	1.85796	1.26525	-0.265954	-2.08415	0.336709	0.318698	1
192540	0	-0.206026	-1.02188	-0.117829	-1.40495	-0.588602	0.481494	0.333808	-0.906946	-0.152789	0.409923	-0.00744762	0.0532561	-0.149185	-1.3517	1
192641	0	-1.2688	-0.560623	0.203106	2.43532	1.23345	-1.60486	-0.131593	-1.34062	-0.755626	0.794542	-0.336778	-0.433609	0.0726123	-0.32936	1
192843	0	-0.225003	-1.16476	-0.0555708	1.5167	0.0307868	-0.369101	-0.314526	0.0285878	-0.134972	-1.02921	0.798789	0.729587	-0.333034	-1.04203	1
193239	0	-1.07346	1.36556	-0.501829	-0.38058	1.03705	0.136263	0.987626	-1.23286	0.0960876	0.728044	-0.189226	0.500437	0.655032	0.135352	1
193845	1	-1.02516	-0.312255	-0.228936	0.425364	-0.564895	1.31347	-0.721376	-0.67355	0.791977	0.682627	-1.38739	0.554887	0.179427	-0.0409407	1
194140	0	-1.69935	0.268201	0.194147	-0.86739	0.278109	0.550606	-0.621196	-1.30617	0.0171639	-0.0151505	0.919029	0.488205	0.376352	0.372198	1
194443	0	-1.02693	-0.432597	0.377538	0.0759839	0.859557	-0.770592	-0.340226	-0.79801	-0.0383852	0.572793	0.83317	-0.311579	-0.320998	-0.232275	1
194645	0	-0.218263	0.928515	0.0241076	-1.09696	0.817088	-0.945818	-0.187016	1.11792	-0.882453	-0.915344	0.89096	-0.248291	0.0900933	0.0770556	1
194746	0	-0.240998	-1.02765	0.104345	0.113218	-0.43977	-0.115925	-0.296279	1.08356	-0.876224	0.449796	-0.59754	0.264067	0.189815	0.843789	1
194847	0	-1.52537	-0.0474845	0.13491	0.398626	0.842128	0.0382791	-0.1586	-0.926908	-0.034457	-0.189812	-0.13069	-0.361271	1.00989	0.463619	1
195041	0	-1.49564	-0.186858	-0.0655244	-0.195078	1.12588	0.411466	0.9899	-0.546671	0.0328793	1.85692	1.27389	0.41257	0.183465	0.218517	1
195445	0	2.12059	0.113072	3.1822	1.07778	1.19943	-0.92246	3.80915	1.67049	1.27472	0.164859	-0.525674	0.363081	-1.05729	1.03864	1
195647	0	2.24066	-0.165405	1.43891	0.953967	0.44299	1.05022	0.00260207	2.20815	0.0719773	1.73317	0.437317	0.296438	1.5224	0.830634	1
195849	0	-0.829727	1.45995	-0.228767	-0.866971	0.818911	0.245358	-0.183184	-0.782273	0.464719	-0.455844	1.57451	-0.465404	0.199689	0.224419	1
195950	0	-0.10727	0.810255	-0.32336	-1.43526	2.19903	0.0731493	-1.24999	-0.678625	0.568433	0.217307	-2.31718	1.50952	0.417655	-0.626083	1
196144	0	-0.969023	1.39546	-0.327075	0.351806	0.925606	-0.28799	-0.115128	-0.387199	1.00301	-0.388615	-0.0618602	-0.738634	0.459659	0.541872	1
196346	0	-1.35946	-0.0217086	0.18746	0.47268	-2.25553	0.339695	0.350853	-0.946731	-0.62354	-0.467487	-0.418794	-1.29989	-0.10932	-0.433235	1
196750	1	0.0685676	0.513661	-0.647825	-0.436267	-0.44615	-0.0376901	0.371368	0.559368	1.73706	-0.682339	0.404509	0.772882	-0.97956	0.00538525	1
197550	1	-0.0689144	-1.69941	-1.01639	-0.552148	2.08673	1.52653	2.02143	0.517328	-0.291817	0.317206	-0.290181	3.32849	1.16076	0.629294	1
198047	0	-0.869768	-0.595072	0.326969	0.334573	0.940764	-1.09009	-0.318173	-0.402157	0.0207102	0.556566	0.496587	1.37443	-0.938533	0.0674329	1
198249	0	-0.392887	-1.05322	-0.725329	2.9373	-1.21262	1.43957	-0.577971	-0.199549	-1.44296	-0.578363	1.43692	1.50579	-0.151011	0.574257	0
198350	0	0.0636228	0.239919	-0.785976	-0.216133	0.203211	0.0693922	2.14211	-0.624312	-1.12228	-0.926988	-1.17757	-0.456119	-1.14801	0.453335	1
198653	0	0.991762	-2.2027	-0.384433	0.853687	-1.13274	-0.226804	0.31846	0.635588	-1.98175	-0.132494	0.363015	-0.902724	-0.537259	0.477494	1
199150	0	0.0615144	0.387746	-0.797579	-1.16825	-0.246115	0.283157	1.64965	-0.878121	-0.239863	0.447392	0.100344	1.08315	-1.45289	0.342221	0
199352	1	-1.487	-0.321281	-0.215304	1.18075	1.57969	0.147822	0.99761	-1.01706	0.305771	0.337489	1.76917	0.768758	-0.441833	0.974363	1
199453	0	-0.264523	-1.08716	-0.181904	-0.314956	-0.144149	0.423475	0.520951	-0.687029	0.0200985	0.259195	0.397744	-0.38462	1.21911	-1.44348	1
199655	0	1.3085	-0.321744	-0.457684	-0.183283	-2.04528	-0.586017	-0.862897	0.875904	1.00948	0.578709	0.253591	-0.16736	-1.23678	-0.677376	1
199958	1	1.87796	1.10768	-1.61257	-1.91916	-0.159339	1.66761	-0.399056	0.7791	-0.390506	-1.01591	0.118386	-0.523334	0.648609	1.48779	1
200008	0	1.01394	1.59253	3.27011	0.333429	0.0341967	1.27348	1.34249	0.438233	0.349983	0.418359	0.403864	-1.25906	1.40265	1.22998	1
200109	0	0.223785	0.486072	-1.13827	-1.43422	1.26405	2.05055	-0.184317	-0.121662	-0.619113	-0.255131	-1.58833	0.0742824	0.101383	1.05354	1
200210	0	-0.139304	-0.933601	0.102085	-0.847778	-0.642436	0.304737	-0.69334	-1.16742	-0.858592	0.437307	-0.581568	0.0803717	0.736339	1.4322	1
200311	0	-1.52542	-0.0330701	0.207774	0.182127	0.918919	0.21837	0.0437061	-0.596012	0.210549	0.0301025	-0.903234	0.396595	1.06165	-0.389017	1
200513	0	1.46756	1.3627	-0.624862	-0.086161	-0.243587	-1.86083	-0.417738	-0.161331	2.08901	-1.66458	-0.294206	-0.786426	-1.68859	-0.9218	1
200614	1	-0.298779	-1.37896	-0.42524	0.227554	0.284656	0.128503	1.99091	-1.51953	-1.15648	0.549044	0.954931	0.469106	-0.841124	0.302423	1
200917	0	1.38978	1.0112	-1.8904	-0.409738	-0.777065	0.767566	2.81849	2.3271	0.536975	-1.07869	-1.11231	-1.86385	-0.608931	1.66326	0
201111	0	1.13607	-0.17956	-1.11209	0.0274481	-0.247496	1.48599	-1.78172	1.10359	0.690398	0.394022	1.07846	0.659776	0.42986	0.351267	1
201414	1	-0.894879	-0.394243	0.340254	-0.73745	0.582536	-0.607893	-0.786936	-0.925558	0.59797	0.294387	1.0486	0.264457	-0.286783	-0.854987	1
201818	0	0.856203	1.36463	2.23032	-0.395971	-0.573164	0.723134	-0.222493	0.257374	1.18077	1.188	1.74834	-0.895664	-0.593299	0.478381	1
202113	0	0.365027	0.415677	-0.600086	-1.39645	-0.471638	0.17616	0.325366	0.503872	-0.080082	-0.200477	-0.886731	-1.43578	0.0887151	0.553449	1
202820	0	3.35729	-0.504532	2.59443	0.817526	2.1188	1.3469	-0.846383	4.29556	-1.28514	1.14398	-1.42252	0.204993	-0.567209	-0.0952985	1
203418	0	-1.29415	-0.196788	0.781094	0.192641	-0.744924	-1.7699	0.754875	-1.13953	0.0179924	1.58352	-0.0831428	-0.953561	-1.11869	-0.404983	1
204016	0	1.00826	0.0919111	-0.755955	-0.641673	-2.11225	0.659855	-1.15929	1.74528	-0.757453	-0.186706	-1.4876	0.546779	-0.242552	-2.04492	1
204218	0	-0.819316	-0.596376	0.308634	-1.74084	0.914465	-0.231297	0.921096	0.0972266	-0.623601	0.658108	-0.242373	-0.897026	0.363997	0.921476	1
204319	0	-0.297824	-1.0489	0.45351	-1.72707	0.764004	-1.48869	0.513472	1.10697	0.143288	-1.25818	-0.660698	-0.438384	0.497745	0.115231	1
204521	0	0.737866	0.0506499	-0.910395	-1.66461	1.17364	0.962783	-0.363679	-0.656221	0.384315	-1.05349	-1.89833	2.25882	0.771156	0.205044	1
204622	0	-1.40072	0.00797549	0.180626	-0.658963	0.625155	0.370601	-0.377048	-1.47959	-0.245651	0.285244	-0.657988	1.32458	-0.204104	-1.51543	1
205119	0	-0.742532	-0.435367	-0.0825422	-0.769695	-0.688406	1.38664	-0.45898	-0.0853028	0.479627	0.204749	1.17553	-1.18352	1.43369	-0.0292292	1
205220	1	1.71225	-0.190522	0.648172	1.66134	-1.43711	-0.68061	-0.583185	1.22849	-2.11355	1.17726	0.0770725	-0.239173	0.9796	1.31877	1
205826	0	-0.24375	0.897382	-0.603083	0.310415	-0.301802	0.702513	-0.174188	0.834292	-0.0113879	-1.48657	1.58592	-2.09179	1.84907	-0.209973	1
206222	0	0.899825	1.97921	-0.720525	-1.21797	-0.642912	-0.452481	-0.346829	0.889091	1.79379	0.396809	-0.992272	-0.127521	-1.57366	-2.08751	0
206323	0	0.053306	-1.95448	-0.430674	0.391707	0.608814	-0.892869	3.15562	1.0589	-1.73417	0.502234	-0.298738	-0.41898	-1.19182	0.494531	1
206727	0	-0.211849	-0.996643	0.637802	0.095268	-2.29753	-1.90785	0.0897885	0.514853	-1.27498	-0.482194	0.156475	-0.830955	-0.886483	0.0950754	1
206828	0	-0.676332	-0.459592	-0.173766	-0.520794	-0.537717	1.48085	-0.692591	-1.01073	-0.377266	-0.490339	-0.411164	1.2468	-0.457506	1.70949	1
206929	0	-0.226287	-1.03303	0.0840728	0.168529	-0.406284	-0.0949896	-0.348192	-0.19277	0.402672	0.00910622	2.06487	-0.250282	0.442011	-0.163415	1
207426	0	-2.0493	0.609057	0.625296	-0.912325	-1.30468	-0.144266	0.448769	-0.696686	-0.324623	0.380334	0.0344308	0.136471	1.16248	-1.19952	1
208024	0	-0.389146	1.03703	0.0276037	-1.15742	0.484275	-1.12718	-0.305284	-0.16019	0.247802	-0.696418	-0.4671	0.742683	1.07536	0.469662	1
208125	0	1.17923	-1.44009	1.79861	-0.867828	-0.774236	-1.60882	-0.929635	0.885884	-0.706102	1.45594	-0.282826	-0.655804	-0.405753	-0.105191	1
208226	1	-0.786206	-0.53485	-0.312617	0.808605	-0.36405	0.989371	-0.728363	-0.895387	-2.125	1.07218	-0.625878	-0.0496963	1.77187	-1.38584	1
208327	0	-0.168726	-0.922834	0.142629	-0.958401	-0.709409	0.262865	-0.589513	-0.72215	-0.840398	-1.3825	-0.770973	-1.06843	-1.01831	-0.850413	1
209127	0	3.62829	-0.720484	2.42909	0.431812	-0.73354	1.7066	0.862663	3.00665	-0.2371	0.768648	0.527571	-1.8692	1.35715	-0.78533	1
209228	0	1.34719	-0.651726	-1.45476	0.943916	0.540226	1.17723	-0.398887	0.910509	0.768892	-0.854542	0.771186	-1.00798	1.46858	0.473941	1
209329	0	-0.5566	-0.100915	0.983476	-1.06135	-0.527934	2.07288	0.766203	-0.922826	-0.639434	-0.104904	-1.297	-0.232186	-0.482726	0.386344	1
210011	0	0.591651	0.569622	0.598351	1.05873	0.454423	0.155897	1.15335	0.396376	0.540539	0.812756	-0.361002	0.235378	0.573377	0.788834	1
210415	0	0.335303	0.555051	-0.399651	-0.802751	-0.755388	-0.197026	-0.823134	-0.170804	-0.141001	0.0559925	0.0349196	-0.132284	-0.129659	-0.805188	1
210617	0	-0.842585	0.162192	1.74309	-0.859518	0.366179	-0.141554	-0.401036	-1.08337	-0.558129	0.600858	-0.251491	0.808053	0.724936	-0.649068	1
211114	0	-0.902582	-0.710349	0.124025	0.881391	-1.90283	-0.954707	1.46283	-1.32169	-1.57963	0.307611	-0.251566	0.815229	-0.999096	0.723022	1
211215	0	-0.70359	-0.611067	-0.194482	0.537198	-0.232155	1.04512	-0.298614	-0.705966	-1.07194	0.709996	0.159349	-0.826842	1.51103	0.704072	1
211316	0	-0.0787469	0.455017	-1.31552	0.846487	1.70987	1.55212	-0.0786916	1.16219	0.916853	-1.15934	1.10486	0.143408	2.61321	-2.00902	1
211619	1	-0.277988	0.98056	0.0268119	-1.13864	0.747679	-0.909817	-0.235846	-0.266903	1.09182	-0.25448	-0.0294554	0.210748	-2.20913	-0.46098	1
211720	1	1.51563	-0.737596	-0.0597567	-1.00131	-0.128854	-2.40489	0.813242	1.04457	-1.2999	0.962801	-0.736039	-0.16304	-1.84033	1.40274	1
211821	0	-0.851178	-0.627941	-0.288174	1.69138	-0.000876169	0.80114	-0.25878	-0.620551	-0.623813	-1.25774	1.05562	0.0987751	-0.185055	-0.584307	1
211922	0	-1.16275	0.349259	1.90094	-1.28166	-1.00965	-0.643331	1.61512	0.168344	0.968758	0.263761	0.0752747	0.529706	-0.823782	1.49376	1
212116	0	0.709388	1.84675	-0.893045	1.11845	-0.075021	-1.03338	-0.117588	0.459158	-0.75001	-0.238645	0.0121184	1.43239	-0.661763	0.351293	1
212217	1	0.178195	0.703111	-0.421947	-0.844841	-0.913387	-0.0576193	-1.04749	-1.16652	0.178866	-0.234499	-0.743472	0.0209285	0.525222	-0.00474098	1
212419	0	-0.400382	0.393135	-0.711083	-0.629359	1.97526	-0.702396	3.57094	-0.746677	0.979462	0.605099	-0.451991	0.562053	-1.68115	0.163777	1
212823	0	-1.48	-0.180951	0.00731445	1.69624	1.45645	0.0070666	-0.0783682	-1.22674	0.445138	0.175706	1.17994	0.443221	-0.535448	0.720952	1
213017	0	-0.829727	1.45995	-0.228767	-0.866971	0.818911	0.245358	-0.183184	-0.196176	-0.249615	-0.388481	0.183956	2.16082	1.47713	0.253481	1
213421	0	1.6727	-1.27537	-1.00033	-1.01766	2.14739	-1.11469	1.93054	0.376263	-1.95738	-1.36337	0.711517	0.928968	1.52131	0.996058	1
214019	1	-0.933529	1.51373	-0.238111	-0.85809	0.572251	0.0384606	-0.278579	-0.258191	0.268098	-1.52729	0.129481	0.878002	1.21592	-0.685854	1
214524	0	-0.410864	0.958303	-0.0871514	0.0708495	1.01244	-1.13286	-0.247925	-0.253729	1.26174	0.0330253	-1.32945	-0.65536	-1.37954	0.147368	1
214625	0	2.07095	0.870165	-1.6204	1.53286	-2.89659	0.401482	-0.787628	1.79163	0.932438	-2.12013	1.16718	-1.82249	1.60557	-0.562852	1
214726	0	0.357314	0.56139	-0.357195	-0.936284	-0.628367	0.0144685	-0.698698	-0.37898	0.184772	1.30551	-1.36251	-0.223244	1.00142	-0.971777	1
217126	0	1.10186	-0.429563	-1.3407	2.58552	0.542929	0.885432	-1.5846	1.21476	0.292941	-1.00892	1.97524	-0.4477	2.52344	0.199793	1
217429	1	0.407198	0.427903	-1.00184	0.605025	-1.78569	1.3479	-0.634776	-0.153364	-0.104462	-0.843363	1.10753	-0.392069	1.03614	-0.993856	1
219231	1	-0.277988	0.98056	0.0268119	-1.13864	0.747679	-0.909817	-0.235846	0.176043	-0.525409	0.000524277	0.623965	0.971008	-0.210328	-1.54569	1
220721	0	2.23796	-3.06806	0.374504	0.588235	1.50472	0.277113	2.33598	0.16433	-2.86896	-1.76534	1.30236	0.0783636	0.467825	-0.46849	1
221319	1	2.88157	-0.074433	2.9885	2.93056	0.523945	-0.0719594	-1.26909	2.29034	0.844018	2.22066	2.84499	1.10388	-0.11	-3.44077	1
223929	0	-0.3632	1.00147	-0.597675	0.227044	-0.440621	0.774515	-0.271848	-1.78896	0.944037	-1.4865	1.63137	0.221693	0.333256	0.371455	0
227533	0	-0.285956	-0.9954	0.0139131	0.343343	-0.552485	-0.23908	-0.599328	-0.194281	0.082553	0.76713	-0.695406	-0.942935	-0.367061	-1.38494	1
228434	0	1.09798	-0.402078	-0.745828	1.28402	1.51806	-0.984862	-1.69591	0.077401	-0.405755	0.864662	-2.02631	-0.389535	-0.0119956	-1.09117	1
231928	0	-0.502788	-0.795294	-0.00567776	0.259568	-0.779892	-0.0636714	-0.872516	-0.212535	-0.409321	-0.356053	1.4636	-0.479329	-0.374936	-0.428649	1
233326	0	0.0713814	-0.656956	1.38757	0.420418	-0.263724	0.357558	-0.049414	0.641277	-0.683996	1.18287	1.61323	-0.0698252	1.93851	0.793688	1
237334	0	0.92382	0.0622005	-0.194752	-0.936146	-0.742905	-1.29986	-1.00558	1.97091	-1.12854	-0.00471123	-0.710392	-1.56941	-0.612715	0.832507	1
238033	0	0.300633	0.420682	-0.337368	0.0110864	-0.389778	-0.463131	-0.200894	-0.428185	1.79999	0.394792	-1.841	-1.01674	-0.293292	-1.25668	1
239944	0	1.61358	-0.231249	-0.209349	-0.78776	0.460057	2.31308	0.965895	0.160835	0.250503	1.25531	-1.32498	0.896931	1.11249	0.278198	1
245333	0	0.362588	-1.6689	0.0562177	-0.452692	-0.253814	-1.0466	0.519383	-0.892759	-0.125652	-1.85329	-0.161429	0.15894	-1.17517	-1.16187	1
246133	1	-1.03423	-0.44432	0.31481	0.264828	0.766022	-0.961151	-0.516575	-1.08997	0.185096	-0.0454282	-0.942595	-1.2875	-1.30156	-0.708919	1
248238	0	-0.680414	1.29457	0.030989	-1.33819	0.153972	-0.936709	-0.575389	-0.325595	0.127907	-1.2903	-1.3332	-1.2413	-1.59206	-1.09307	1
248339	0	0.419202	0.347103	-0.42116	0.274017	-0.186424	-0.415388	-0.359718	-0.699112	0.943381	-0.465444	1.15683	-0.73853	-1.94173	1.21168	1
249947	0	-0.723946	1.34756	4.72392	-0.295204	-1.16385	-0.0498878	0.992476	-1.21864	-0.510122	2.78693	0.727431	-0.0975756	-0.298462	0.406039	1
250932	0	-0.215556	1.00393	-0.576847	-0.710638	-0.748692	0.838405	-0.513988	-0.272564	1.23647	1.18407	0.0123229	-1.30015	0.313548	-0.398944	1
251833	0	0.980948	-0.0451496	-0.703808	0.19982	-1.7299	0.404218	-0.563003	-0.579897	0.628386	0.2433	1.43567	-2.61837	0.204	-0.105723	1
255639	0	-0.400987	0.650348	-0.391302	0.779294	1.54171	-1.36503	1.06629	-1.04634	-0.0663632	-0.448284	0.455252	0.209887	-0.436817	0.0677745	1
255740	0	0.327947	0.557743	-0.389516	-0.830407	-0.772132	-0.207494	-0.797177	1.13762	-0.0239299	-0.0885536	-0.906938	0.390995	-0.603614	-0.803938	1
256540	0	2.49912	2.19833	-1.6784	2.55336	-1.04262	-2.10168	-0.657527	0.820686	-0.388521	0.442505	0.738092	0.679814	-0.491446	0.777453	1
257542	0	0.952037	-0.665113	2.22677	1.07714	-1.62667	1.60077	-0.49058	0.710599	-0.59131	0.727023	-0.0690043	1.08251	1.60166	0.441568	1
257845	0	-0.139304	-0.933601	0.102085	-0.847778	-0.642436	0.304737	-0.69334	-0.751253	0.0679138	0.879019	0.212784	-0.317385	-0.813756	1.4368	1
257946	0	0.659853	-0.398645	-0.823967	-0.809699	0.372424	-0.871752	2.98373	1.66741	0.105836	-0.263527	-2.1366	0.406075	0.316731	1.06385	1
270332	0	0.627724	0.785989	0.925588	0.373598	-0.180245	0.0312887	-0.00594253	-0.426795	0.00922988	0.829911	-1.34938	-0.729677	0.453965	-0.384612	1
274542	0	1.80951	-1.29501	-1.5541	-0.709158	0.830703	0.798558	1.85162	1.54647	-0.638193	-0.707031	-1.07472	2.13208	-0.560063	0.651566	1
275645	0	-1.85932	0.156257	0.406143	1.75718	-0.270107	-0.909768	0.893117	-1.44005	0.430276	0.0759789	2.03745	0.504114	0.107732	2.16781	1
280739	1	-1.23951	1.77665	-0.214454	-1.09417	0.208462	0.207998	-0.49677	-0.179189	0.240516	-0.506445	-0.157604	1.00597	2.2518	-1.76681	1
280941	0	-0.196809	-1.05821	-0.0293349	0.495651	-0.416102	-0.233209	-0.654325	0.225993	-0.640456	-0.342206	-0.573366	0.467162	-0.697262	-0.185925	1
285345	0	-1.78114	0.328322	0.227259	-0.992042	0.15847	0.555203	-0.592155	-1.36152	0.235395	-0.271195	-2.09612	-0.784492	1.1636	-1.67115	1
285446	0	0.560643	0.840726	0.938428	0.304257	-0.266398	0.0568219	-0.0288154	0.335067	-0.323568	-1.59476	-0.736626	0.80472	-0.0570845	0.405216	1
286650	0	-1.04928	1.20966	-0.520633	0.654503	1.53661	-0.0460982	1.40221	0.0243568	-0.308916	-0.0749361	0.569913	0.833264	-1.39587	1.72116	1
289555	1	-0.0462673	-1.34091	0.163641	1.15611	-0.56718	-1.5093	-0.810558	-0.428906	-0.951775	-0.109858	1.11324	0.642986	0.447308	0.64547	1
290136	0	0.217999	-1.27715	-0.3392	-0.775187	0.957099	1.01008	-1.78926	0.179442	0.446339	0.648414	-0.194514	0.432074	1.16968	-0.244159	1
293748	0	-0.293311	-0.992708	0.024049	0.315687	-0.569228	-0.249547	-0.573371	-0.295146	-0.60486	0.268312	1.43388	0.0414023	-1.16719	0.452419	1
295146	0	-1.30532	-0.0743899	-0.224954	-0.87302	2.03815	1.48838	-1.64459	-1.13958	0.357435	1.12653	-0.440164	2.89491	0.741064	1.10564	0
298051	0	-1.90309	0.0293859	0.234204	1.10342	-0.23058	-0.821352	2.09888	-0.644628	0.109418	-0.285341	1.96101	0.489126	-0.346993	2.81761	0
299154	0	-1.27767	-0.081829	0.154348	0.597332	-2.13589	0.335097	0.321812	-0.553481	0.256817	0.142051	-0.663596	-0.18129	0.521896	0.962062	1
299760	1	1.94819	0.887579	-1.66643	1.3713	0.51964	0.6428	-1.30469	0.108585	1.77991	-0.504934	-0.412767	0.574686	0.196821	-0.705472	1
300618	0	-0.265111	0.675631	-0.950593	1.05086	0.366353	0.848057	0.933191	1.43228	0.777502	0.290066	0.0741628	0.376662	-1.12468	-1.22058	1
300719	0	1.39951	-0.686665	-1.37447	0.741446	0.669683	1.31085	-0.121795	1.20418	-0.877796	-2.18103	-0.803686	1.14577	-1.18605	1.08438	1
303119	0	-0.00453244	-0.0757372	2.41643	0.0586148	-0.366583	1.27614	0.801837	-0.838726	1.8949	-0.582642	-0.923338	-1.74718	1.47081	2.26513	1
303624	0	-0.123712	-0.969495	0.160197	-0.972027	-0.673486	0.205928	-0.488769	-0.239832	-0.586505	-0.0859878	-0.0367632	1.02116	0.985719	-0.0545287	1
304727	0	0.486365	-1.13112	2.12406	0.0567418	0.904935	-2.89096	-0.225462	0.498475	-1.85795	0.401907	-0.23435	0.388028	-0.974821	0.338325	1
305830	0	-0.92489	1.37931	-0.387891	0.51774	1.02606	-0.225183	-0.270869	0.0566366	1.19317	-0.248075	0.599575	0.598426	0.358525	0.508064	1
308129	0	0.170784	0.720218	-0.338947	-1.089	-0.853338	0.112004	-0.81923	0.508221	0.961427	-1.77163	-0.69448	-1.49378	-1.26016	-0.730337	1
308331	0	-1.55963	-0.283073	-0.0208339	2.7402	1.70934	-0.382192	0.240823	-1.85741	-0.17681	0.222579	2.42316	0.709077	-0.819487	0.974619	1
309636	0	-0.253214	1.0479	-0.604551	-0.669357	-0.767872	0.905809	-0.640688	-0.53828	0.447456	-1.16608	-0.639305	0.8268	0.453286	-0.258505	1
310621	0	1.40419	-0.187813	0.466029	0.679682	1.8296	-0.310276	0.0857219	-0.605451	-0.300425	-0.431019	-0.888832	0.304243	1.48977	0.742129	1
314225	1	0.789631	-0.147092	-0.954711	2.7158	-1.09747	-0.0569366	-0.590245	1.25911	-0.644947	0.585342	1.60829	-2.49496	0.167109	-2.14459	0
316835	0	0.72866	-1.75178	-0.768923	0.484761	-0.201974	1.60204	-2.03367	1.47942	-0.609873	1.34116	1.04473	1.04215	-0.424695	-0.556821	1
317332	0	0.911217	-0.0802437	-0.162877	-0.0393411	-0.327066	-1.53456	-0.46121	0.448832	-1.05459	-0.326019	-1.45287	-0.997306	-1.44769	-2.22057	1
321323	0	-0.235751	-0.882511	0.0826052	-0.811243	-0.872353	0.108307	-0.814691	-0.34865	-0.64373	0.354266	0.306906	-1.87729	0.894966	-1.24843	1
322224	1	-0.605978	1.23714	0.00801286	-1.24119	0.256868	-0.951775	-0.578473	-0.188808	0.940595	1.54006	0.221481	0.504561	-0.341019	-0.496716	1
329440	0	0.397725	-1.40761	0.377936	-1.17476	-0.747155	-0.871375	-0.694088	0.3231	-1.7034	-0.761206	0.18153	-0.562149	2.09221	0.23624	1
329844	0	-0.78019	-0.391397	-0.110246	-0.728414	-0.707585	1.45404	-0.58568	-0.476893	-1.11795	-0.144288	-0.127384	-0.456773	0.320598	-0.337681	1
333330	0	-1.1026	-0.257852	0.467293	-1.15269	0.242799	-0.661506	-0.573114	-1.39436	-0.117216	-0.319817	-0.36049	0.171488	-0.369589	-1.01581	1
334635	0	1.67541	1.03592	-1.25847	-0.73233	1.43147	-0.674302	-0.511649	1.39941	-0.378766	0.617802	0.394966	-0.662892	-0.788636	0.0749579	1
336841	0	0.742807	-0.581891	2.11002	0.10019	-1.54376	2.29805	0.664907	0.552813	0.808467	0.0824408	0.901026	-1.94693	2.09302	2.3374	1
339847	0	-0.153657	-1.07124	-0.110397	-1.39092	-0.535936	0.435025	0.408595	0.0488262	-1.75603	-0.049813	1.2996	0.0142299	-1.59098	0.581192	1
341834	0	-0.210907	0.925823	0.0139717	-1.0693	0.833831	-0.93535	-0.212973	-0.428842	1.98936	-0.639191	-2.53764	1.85648	-0.485961	0.340458	1
342129	0	1.68174	-0.787991	-0.98602	1.07629	0.101599	0.0462389	-1.77476	0.728448	0.0636462	0.716495	0.677107	-1.55627	1.05909	-1.0535	0
346137	0	-0.348489	0.996089	-0.617947	0.282355	-0.407135	0.795451	-0.323761	0.11792	0.307902	-1.50434	-0.150291	1.41284	0.68398	0.262775	0
346945	0	0.522317	0.119025	-1.06963	-0.400212	1.3833	0.86408	-0.603201	0.438586	0.591302	-3.0987	-0.834979	-0.436814	1.48108	-1.17707	1
348545	1	0.207835	0.664988	-0.963627	-0.822145	1.15511	1.99814	-1.43891	3.54804	0.880145	-0.921269	1.04058	2.03879	-0.389904	-0.699159	1
349244	0	0.156073	0.725601	-0.318675	-1.14431	-0.886825	0.0910679	-0.767316	0.253923	-1.58958	-1.73846	0.299333	0.120196	-1.12943	-0.529298	1
350330	0	-0.331547	-1.04683	-0.241928	-0.167798	-0.307093	0.268917	0.295772	0.74415	0.412337	0.95771	-0.193998	0.457258	-0.410995	0.260658	1
351938	0	-0.346561	-0.912843	-0.0617659	0.481217	-0.557358	-0.083334	-0.904641	-1.29913	-0.62706	1.32532	0.150234	-1.05404	-0.602002	-0.819607	1
352132	0	-0.361925	2.97697	0.00488041	-1.37423	-1.22327	-2.04032	0.661663	0.227548	0.492332	0.441139	0.471987	-1.19726	-0.232662	0.754037	1
352738	0	-0.198148	-0.912067	0.183173	-1.06902	-0.776381	0.220993	-0.485686	-0.0208293	-0.373231	0.754203	-0.576021	0.959267	-0.199082	0.503386	1
353740	0	-1.32662	0.00673248	0.804515	-0.907037	-1.1199	-1.29817	0.312069	-0.955888	1.0489	1.02982	-0.270384	-1.42131	-1.57039	2.87771	1
355239	0	-0.0133987	-0.418497	1.3307	-0.476791	-0.768152	0.695664	-0.769313	0.0144739	-0.731524	0.958213	-0.00895274	0.168996	-0.125661	0.433604	1
358144	0	-1.07317	-0.268619	0.42675	-1.04207	0.309772	-0.619635	-0.676941	-1.75287	0.177314	0.293422	0.304438	-0.238597	0.970897	0.915727	1
360030	0	-0.374434	1.03165	0.00733183	-1.10211	0.517762	-1.10625	-0.357197	-0.079841	-0.332	0.650745	-0.693484	0.943236	-0.0968875	-1.33851	1
361941	0	3.32153	1.91563	2.63502	-0.551282	0.0448665	1.65851	-1.06419	3.02568	1.91331	2.2435	-1.92829	0.265053	0.397907	0.104907	1
365343	0	-0.0112347	-0.580739	1.26944	0.691824	-0.395618	0.301809	-0.479163	-0.268079	0.819288	1.08108	1.09705	-0.687468	-1.27642	-0.8129	1
366042	0	0.31009	3.85974	2.81988	1.6071	1.89913	0.919058	1.93823	-0.510299	1.10307	1.62166	0.0830283	1.69918	1.17819	-0.97412	1
368551	0	-0.381151	2.67981	-0.818	1.36772	1.52538	-0.786152	0.316972	-0.535073	0.31858	0.969295	1.66602	0.328334	0.396094	-0.746668	1
368753	0	-1.48252	0.0680959	0.213738	-0.783615	0.505516	0.375198	-0.348007	-1.74929	-0.167875	0.795224	-0.859157	0.49293	-1.07171	0.532555	1
371843	0	0.108087	0.436056	-0.521491	1.39539	-0.271214	-0.830265	-0.464108	1.98525	0.611183	-0.498176	0.592112	-0.612331	-0.73847	1.29861	1
377451	0	4.70673	1.28223	-0.0607578	0.800281	0.208036	0.426369	2.31075	3.77504	1.49311	-0.0841404	-1.04283	-0.617698	-0.735508	-1.28936	1
378756	1	0.961422	0.0326449	-0.0941847	-1.19393	-0.646934	-1.18718	-0.676574	1.10036	-0.042722	-2.08442	-1.5924	-0.580408	-0.619889	-0.0917553	0
378857	0	0.29953	-1.11216	1.33003	-0.492165	2.88602	-0.508567	0.159955	0.936565	-0.594375	0.610601	0.891797	-0.567373	-1.28146	-0.409529	1
379657	0	0.739149	-0.0810809	-1.05004	-0.316437	1.61071	0.688672	-0.330012	1.09614	-0.226776	1.1659	0.565728	2.41311	-1.47147	-0.0102132	1
380036	0	0.0384829	0.527583	-1.1868	-0.455257	1.55294	2.05407	-0.0688767	0.11324	-0.67814	-2.74883	0.639075	-1.65646	0.376654	0.0950123	1
381038	0	-0.953724	-0.372709	0.421341	-0.958695	0.44859	-0.691637	-0.579282	1.18842	1.71234	0.622883	0.74087	0.792038	-1.15321	0.501777	1
381543	1	-1.00481	-0.455087	0.274266	0.37545	0.832995	-0.919279	-0.620402	-0.87406	-1.52575	0.501949	1.07412	-0.199082	-0.263444	0.502186	1
382242	0	-0.179942	0.88139	0.631332	-1.22987	-1.2298	-3.14685	0.483756	0.383392	-1.56039	0.0210753	-0.464062	-0.543293	-1.00859	1.2386	0
385046	0	-0.759894	-0.519814	0.465821	-0.994827	0.767096	-0.598613	-0.282401	-0.838272	-0.943089	0.0862774	-0.331552	0.0152847	-0.170497	-0.901434	1
385450	0	-0.440287	0.96907	-0.0466077	-0.0397731	0.945471	-1.17473	-0.144098	0.766345	-0.358455	-0.377022	-1.13169	0.905282	0.0077685	-0.527121	1
387959	0	-1.31163	-0.0404222	0.210242	-0.723154	0.838329	0.556562	-0.229739	-0.936636	0.459326	-1.02416	-2.3826	1.28676	0.48121	1.70928	1
389357	0	-1.44574	0.0546372	0.163058	-0.645337	0.589232	0.427537	-0.477791	-1.33184	0.977865	-0.045601	-1.17473	-0.469511	-0.0361289	-0.27994	1
391748	0	0.702372	-0.0676222	-0.999359	-0.454715	1.52699	0.636332	-0.200229	-0.989279	-0.924472	-0.394396	-0.483857	0.153439	0.313964	0.567188	1
392750	0	0.231389	0.637661	-0.263268	-1.22687	-0.848465	-0.0437418	-0.513917	0.584802	0.290587	-0.660131	-0.566017	-0.503248	-1.65235	2.08729	0
393550	0	0.324286	0.152269	-0.66731	0.737902	0.3143	-0.374523	1.00723	-0.605977	-0.473086	-0.115656	0.062931	-0.19379	0.275331	0.504282	1
394956	0	-1.64353	-0.075125	0.000674573	1.66343	1.14038	-0.16383	-0.222593	-0.181778	0.235675	-0.125068	0.968434	0.0668378	0.0490452	-1.5416	1
395756	0	-0.420116	-0.885926	0.0395934	0.204661	-0.72479	-0.188013	-0.645073	-0.253924	-0.291048	0.22599	0.0090982	-0.836588	-0.973382	-1.62856	1
395958	1	-0.643381	-0.940312	-0.848916	0.828711	1.75097	2.16776	-0.150384	-0.108926	-1.45539	1.32158	1.50665	1.60996	3.22367	-0.812031	1
397154	0	-0.256533	-1.00617	-0.0266306	0.453966	-0.485512	-0.197208	-0.703155	1.76547	-0.0974643	-0.477163	-0.559839	-0.630039	0.587228	-0.241004	1
397760	0	-1.40814	0.0250817	0.263626	-0.903118	0.685204	0.540224	-0.148785	-0.593324	-0.496469	0.14087	0.173487	1.75685	0.347975	0.945812	1
397861	1	0.168059	0.269818	-0.611222	0.516253	0.0917654	-0.354861	1.03935	0.19282	0.649018	-0.856136	0.309283	-0.869269	0.71393	0.137263	1
406432	0	-0.915426	1.22879	-0.386423	1.49751	1.49213	-0.428479	0.19563	-1.74047	-0.315228	-0.635719	0.819541	1.72609	-0.0739688	-0.645439	1
406836	0	-0.89742	-0.463963	-0.238962	0.57333	-0.550661	0.952097	-0.595495	-1.47681	-0.760783	-0.625241	0.369163	1.04021	1.75216	0.442778	1
413934	0	1.67405	1.10114	3.03271	2.31214	-1.2004	1.38426	0.0960737	1.40759	-0.072145	1.10256	1.29033	-1.76722	1.56158	-1.25174	1
414229	0	-0.345736	-0.92894	0.0894813	0.085158	-0.545102	-0.0229874	-0.445851	-0.848038	-1.21774	-1.03435	-0.861585	0.895418	-0.174631	-0.55991	1
419239	0	0.189879	0.375935	-0.554603	1.52005	-0.151575	-0.834863	-0.493149	-0.281821	-0.98337	-0.636016	1.19073	1.46567	-0.163079	-0.351551	1
421226	1	0.747632	-0.228476	-1.06882	-1.38917	1.85649	1.0908	1.35515	-0.209387	1.34315	-0.259748	0.131002	-0.0635334	-0.974245	0.962959	1
422632	0	-0.184262	-0.901353	0.0116537	-0.617653	-0.755151	0.181583	-0.996389	-0.273716	-1.30138	-0.477471	-0.729366	0.808711	1.22967	0.762974	1
424939	0	1.8367	1.00024	-1.01877	1.00745	-1.59171	-1.22827	-0.681932	0.732213	1.08739	-0.899929	-0.361694	-1.4441	1.59391	0.433014	1
429040	0	-0.863696	-0.466033	0.456476	-0.985947	0.520436	-0.805511	-0.377796	0.603921	0.00778899	3.2345	0.985927	0.439834	-0.120737	-0.17354	1
432332	0	0.212826	0.337349	-0.506628	1.42345	-0.165881	-0.923203	-0.314536	-0.548118	-1.4169	-0.420666	-0.228558	-0.162884	-0.883046	-0.143298	1
433839	0	-1.08666	-0.380552	0.380242	0.0342985	0.790147	-0.734591	-0.389056	-1.35347	-0.373267	0.233245	0.112111	0.487367	0.49584	0.896536	1
436239	0	-1.31833	-0.040885	0.799898	-0.842442	-1.24448	-1.58754	0.34029	-0.0290549	0.224182	-0.580191	-1.21684	-0.573633	-0.530975	0.212336	1
441939	1	0.534645	-2.13016	-1.66526	1.42395	-1.68482	2.98724	2.78396	1.42415	-1.17054	0.493225	2.15578	-2.24901	0.989045	-1.25933	1
445543	0	-1.44125	0.0384118	0.220572	0.348027	-2.37517	0.344292	0.379894	-0.680197	0.889757	0.397437	-0.114282	-3.10507	-0.694912	-0.0528375	1
449753	0	1.46424	-0.691366	-0.0469415	1.03716	0.0387723	-2.96385	-0.480205	2.57935	-0.432073	-1.11036	2.788	1.32297	-3.45429	-0.512211	1
453441	0	-0.512558	0.864257	-0.084892	1.03185	1.21511	-1.55352	0.149136	-1.50114	-0.30786	-0.794617	0.683975	-0.454587	0.173935	-0.0731958	1
453542	0	3.91754	1.22969	2.32321	-1.71843	1.40941	1.69906	-1.15269	3.19822	0.52032	-0.799538	0.807461	0.684119	0.613781	-0.703373	0
459453	0	0.539088	0.218071	3.85887	1.20923	-0.146421	1.26384	0.0176502	0.139839	-0.00717589	1.50372	1.57365	0.741931	-0.239989	0.626415	1
461743	0	-0.224701	-1.29337	-0.215461	0.812378	0.247565	-0.0377859	0.937801	-1.28006	-0.590895	-0.200221	-1.08466	1.53541	0.627573	-0.0113268	1
462139	0	-1.2586	-0.0929302	0.797194	-0.800757	-1.17507	-1.62354	0.389119	-0.813848	-0.0446682	0.838974	0.622729	-0.585385	0.503265	-0.44834	1
463040	0	0.0317899	0.52712	-0.597145	-0.574545	-0.529866	-0.0900297	0.501152	0.0439732	0.977905	-1.13492	-0.995583	-0.763003	0.0883356	-1.07957	1
467351	0	-0.742532	-0.435367	-0.0825422	-0.769695	-0.688406	1.38664	-0.45898	-0.737479	-1.30901	0.640071	0.937915	-0.684373	0.627239	0.422921	1
468050	0	-0.275281	1.05598	-0.574143	-0.752324	-0.818101	0.874406	-0.562817	-0.384185	0.519737	-1.85476	-1.36165	-0.496411	-0.247716	0.182083	0
469961	0	1.27618	-0.555089	-0.774188	-0.643421	1.50599	-0.48744	-0.330761	0.27199	-0.423515	0.940231	-0.240821	-0.441398	-0.325592	0.173932	1
473952	0	0.503324	-0.152489	-0.607988	-0.327022	-0.0668885	-1.1834	1.76352	-0.173227	-0.201129	-0.313181	0.590165	-0.207289	-0.979082	0.419396	1
479762	0	-1.25405	1.84382	0.152494	-0.792403	-0.943568	-0.61454	0.687559	-1.15536	2.68141	-0.723039	-1.16971	0.991615	1.27735	-1.8983	1
481042	0	1.95462	0.873597	-1.76967	-0.43705	0.239299	1.0786	-0.314296	1.3503	-1.04046	-0.749601	-1.93083	0.190663	0.94983	1.54382	1
485757	1	-0.971553	-0.535141	-0.375876	-0.227993	-0.436779	1.29848	0.659916	-0.724608	-1.69261	-1.72337	0.0635631	0.354854	0.0113988	0.0798663	1
486759	0	-0.93474	-0.688163	0.351412	1.21735	1.30394	-1.27832	0.15141	-1.70245	0.588922	-0.362164	0.119631	1.07068	-0.113273	1.03548	1
492754	0	-0.530926	-0.916258	-0.104778	1.49712	-0.409794	-0.379654	-0.735023	-0.780226	-0.535984	-1.22895	-0.736134	0.498542	0.351251	-1.22353	1
497865	0	-1.52414	-0.164801	0.06813	1.5303	1.35599	-0.055741	0.0773724	-1.04531	0.00126628	0.457397	0.0585015	0.0783645	-0.172821	0.135744	1
500222	0	1.09138	-0.00343775	0.613743	0.285198	0.470511	-0.801585	2.07592	1.71473	-0.511792	-0.584792	-0.0791342	0.474168	-1.27991	-0.0426988	1
506234	0	-0.748604	-0.564406	-0.21205	0.550824	-0.268078	1.10206	-0.399357	0.041488	-0.288798	0.921255	-1.70921	2.03701	-0.437699	-1.69676	1
510326	0	0.277742	0.444854	-0.458208	0.324179	-0.452263	-0.554881	-0.581813	-0.591131	0.250014	-0.0675899	1.31346	-0.0188267	-0.518623	0.560825	1
513736	0	-1.42367	0.046562	0.13265	-0.56237	0.639462	0.458941	-0.555661	-0.74345	0.990364	0.33109	-0.0286581	1.76114	0.535165	0.647067	1
516742	0	0.567999	0.838035	0.928292	0.331912	-0.249655	0.0672898	-0.0547721	0.358434	-0.83287	0.493629	-0.863626	0.349505	0.40176	1.44139	1
518746	0	-1.10744	-0.504208	0.271006	1.29951	1.17699	-1.04011	-0.277519	-2.15241	1.05178	-0.361125	1.7039	0.540354	-0.670177	-0.260705	1
519647	0	-0.196864	-1.0438	0.0435291	0.279152	-0.339311	-0.0531179	-0.452019	-0.0418253	-0.70031	-0.0760471	0.817603	0.445592	-0.349357	-0.0759133	1
519950	0	0.161045	-1.37608	0.254629	0.0436105	-0.729049	-1.30132	-0.801562	0.802852	-1.58088	1.12762	-0.378079	0.713033	1.17347	-1.15154	1
520228	0	1.88546	-3.10393	-0.715277	-0.141972	0.720181	-0.0664247	0.419939	2.3004	-3.10725	0.46092	-2.0176	0.204981	0.49884	-0.170699	1
522434	0	0.6963	-0.196661	-1.12887	0.865804	1.94732	0.351753	-0.140605	0.328379	0.178365	-1.02556	0.918999	1.33322	1.09113	-0.207834	1
523032	0	0.846301	-0.187749	-0.211297	1.05993	-0.0406836	-1.90288	-0.193932	1.39528	-0.590147	0.237861	0.78017	0.160448	0.882444	-0.818771	1
524135	1	1.96144	-1.22764	-0.709699	-1.51768	1.96517	-1.06253	0.860472	1.85026	0.0842747	-1.29307	-0.763689	0.848187	-0.79499	-1.043	1
525541	0	1.28384	-0.686388	-0.944214	-1.32009	1.73951	-0.145657	0.895609	2.97065	-2.44133	-2.08325	-0.724736	0.214696	1.39908	2.24805	1
530635	0	-0.572859	1.34748	-0.135562	-0.783229	-2.34823	0.133064	0.581933	-0.0606853	0.0145548	1.61994	-0.923597	-0.105648	-1.06938	-1.33107	1
531536	0	-0.944848	1.23956	-0.345879	1.38689	1.42516	-0.470351	0.299457	-1.32299	2.44193	-1.33833	0.838402	2.04858	-0.447266	0.99333	1
536647	0	0.650909	0.584396	0.408861	1.44766	1.4256	0.590184	-1.18256	0.309887	-0.130948	-0.362561	-0.146696	-0.825153	0.488853	-1.18841	1
540436	1	-0.181273	-1.07969	0.10164	0.154903	-0.370361	-0.151927	-0.247449	-0.535189	0.051314	-0.0742661	1.12701	-0.313071	-0.995941	-0.145707	1
541640	0	-0.804908	-0.473152	0.448253	-0.981201	0.731173	-0.541676	-0.383144	0.0687585	0.51145	-1.85614	-1.71231	0.949375	0.79493	-0.461999	1
545345	0	-0.211575	-1.03841	0.0638009	0.22384	-0.372797	-0.0740537	-0.400106	0.0706811	-1.70088	-0.680105	-0.628172	-0.473212	-1.37955	-0.726035	1
547046	0	-1.48123	-0.0636349	0.0740941	0.56456	0.942587	0.101087	-0.31434	-0.233499	0.197053	0.632519	-0.151273	-0.240246	-0.731326	0.734063	1
548250	0	0.417038	0.509345	-0.3599	-0.894598	-0.558958	-0.0215326	-0.649868	0.312325	-0.294795	1.20239	-1.31845	-1.43192	1.90905	-0.710492	1
550439	0	0.828545	0.010388	-0.208148	0.0155663	-0.382168	-1.41022	-0.688653	-0.186003	1.69659	1.25626	0.89995	-1.10913	0.404673	1.18906	1
552241	0	1.28535	-2.43788	-0.0824153	-0.849902	1.52609	-0.995574	-0.532986	-0.939108	-0.687214	-0.0612483	0.555725	1.1498	-0.487042	-1.12129	1
553344	0	0.173277	0.50179	-1.04707	0.424691	1.36714	1.37185	-1.22128	0.383797	0.472021	0.987842	-0.0113842	0.960585	0.459009	-1.55204	1
555651	1	-1.89732	0.287032	0.523602	0.487223	-0.867685	-0.868088	0.786929	-0.0166511	0.234836	-1.54683	2.62484	1.03195	-0.23734	0.0746336	0
555954	0	0.173837	-1.60189	-0.763574	-3.09104	1.6483	2.24105	2.06928	-0.16318	-0.685408	0.950658	-0.573443	1.70354	1.33368	0.702787	1
557857	0	1.63369	1.06969	3.60596	1.9671	0.3462	-0.33256	0.296345	1.99279	0.426444	3.6198	1.5837	0.338485	0.546932	1.51963	1
558657	0	-0.2051	-1.01059	-0.0247182	0.431056	-0.291518	0.0561587	-0.682546	-0.769359	0.657422	-1.79834	0.0374875	-0.510783	-1.18763	0.800426	0
558960	0	-0.318131	0.940396	-0.652971	0.429917	-0.48149	0.537487	-0.37341	-0.775475	1.10171	-0.869248	0.516511	-0.725921	0.835751	-0.00799966	1
559053	0	0.16651	-1.25831	-0.268248	-0.968777	0.839897	0.936801	-1.60756	-0.0609031	-0.665869	-0.0274266	-1.78997	1.93301	0.881877	-0.96103	1
559457	0	-0.20579	0.724806	-0.73527	-0.435193	-0.0658445	0.966423	1.20484	-0.350403	0.64122	-0.00860374	-0.951845	0.0856308	-0.627296	0.891834	1
561242	0	-0.542779	0.535812	-0.75365	-0.616137	1.85075	-0.542054	3.29467	-0.26762	0.305794	-1.39121	-1.00828	-0.142904	0.0286108	2.60868	1
561444	0	-0.754676	-0.693445	-0.341558	1.87134	0.152249	0.817478	-0.339734	-0.796066	-0.768468	-0.421206	1.98901	0.559588	-0.345487	-0.944069	1
562446	1	0.402033	-0.0869562	-1.61102	-0.187434	-0.715028	2.05726	3.18183	-0.595069	0.691554	-2.7132	0.54851	-0.770132	1.41625	-0.139522	1
566454	0	-0.900055	0.95178	-0.79934	0.36067	1.88239	0.0749951	2.44606	-0.787685	-0.817689	-0.326505	0.09594	-0.68283	0.378678	0.396247	1
567052	0	1.64664	0.0383083	0.878734	-1.15488	1.17439	0.0729301	-1.11875	0.713971	0.261683	-0.411522	0.687945	1.18703	0.438346	-0.2947	1
567961	0	0.768288	1.81081	-1.047	1.55619	-0.0178672	-1.12973	-0.527548	0.452124	1.63997	-0.547915	1.65463	1.33182	-1.85833	-0.0429238	1
568963	0	-0.21152	-1.05283	-0.00906302	0.44034	-0.449589	-0.254145	-0.602412	-0.911317	-1.03195	0.890237	0.608393	-0.689644	-0.792161	0.929346	1
569965	1	2.0685	2.66659	-2.48772	1.02573	-2.54185	1.55123	0.586789	0.685626	1.56303	-1.74994	0.385904	-0.00847033	1.51332	-0.866149	0
570243	0	1.67272	0.498682	-1.11663	0.0400199	0.668615	-2.64365	3.08916	0.755257	0.377254	1.07011	-1.14384	1.30974	-1.50885	1.37262	1
571144	0	-1.22923	-0.0892827	0.829514	-0.906633	-1.03131	-1.40157	0.487598	-0.957106	-1.87321	1.22566	1.24972	-1.43963	-1.14025	0.268312	1
572045	0	0.529113	0.999321	0.967369	-0.758482	-0.782697	0.228715	-0.417444	1.04512	-0.0628919	2.15079	-1.10916	-0.0185297	-1.1972	0.522257	1
573249	0	0.896506	-0.0748603	-0.142605	-0.0946524	-0.360552	-1.5555	-0.409296	1.267	-0.783218	-0.208863	-1.09759	-1.38479	0.37434	0.396598	1
573451	0	-1.77362	0.387417	0.563799	-0.607305	-0.94333	-0.235931	0.514303	-2.18136	-1.49594	0.344925	-1.18938	-1.2969	0.39687	1.19983	1
578057	0	-1.1548	0.809366	2.49418	0.266206	1.16441	1.55937	1.18757	-0.28857	1.22558	0.634395	-0.209282	0.361956	0.301574	1.34228	0
579665	1	1.38027	0.122371	1.36997	-0.175706	-0.799215	-2.23268	-0.632507	1.53039	-1.64092	0.291937	1.42142	0.553879	0.577255	-0.782511	1
579867	0	-1.51065	-0.052868	0.114638	0.453937	0.875614	0.059215	-0.210513	-0.584054	0.434393	0.0200355	-0.212763	-0.0689746	1.78141	0.964392	1
580044	0	0.781164	-0.536371	-0.730745	1.14661	0.666999	-1.66892	2.11921	0.534361	-0.865397	-1.78857	-0.107729	0.128827	-1.15737	2.47051	1
580650	0	0.145441	0.252219	-1.30606	0.957917	1.95402	1.38718	0.16854	-0.178678	1.19832	-1.2354	0.705729	0.809725	-0.204124	0.721157	1
581349	0	2.04551	-1.18354	-0.638765	-3.58384	-1.61375	-0.450928	2.6718	1.73756	-0.807065	-0.238193	-3.71177	-0.369121	0.655753	0.989891	1
581450	0	-1.34929	0.00354782	0.182538	-0.681872	0.819149	0.623967	-0.356439	-1.03763	-1.32342	0.922724	0.0415654	-0.422756	-1.11531	0.022464	1
583858	0	0.694676	1.85214	-0.872773	1.06314	-0.108507	-1.05432	-0.0656744	0.113319	2.45861	0.239215	-1.13848	-0.521291	-0.911133	0.785793	1
585862	0	-2.0605	0.306053	0.3718	1.76565	-0.605356	-1.01326	0.622193	-1.57507	0.108823	0.748165	0.763753	-0.287098	-1.57778	-1.48717	1
587664	1	0.00118509	0.697005	-0.475094	0.198718	-0.74908	-0.343472	-0.903831	-0.130771	0.945527	0.113876	-0.782056	-1.86098	-0.293493	-0.167775	1
589567	1	-0.86854	-0.712388	0.260189	1.46625	1.45463	-1.18411	-0.0822006	-0.124003	-2.01817	0.882184	1.41706	0.520199	1.26134	1.01259	1
590047	0	-0.331905	-0.903812	-0.00917381	0.320029	-0.44708	0.117693	-0.754249	0.917397	0.908803	-1.44736	0.995553	-0.30208	0.490571	0.746871	1
592455	0	-1.41333	-0.134469	0.212501	0.237842	1.04099	0.1359	0.167322	-0.917631	0.427481	-0.0501547	-0.858946	2.02226	0.398956	0.475107	1
594156	0	0.967521	-0.171497	-0.82318	1.49268	-1.32632	0.109171	-0.477423	-0.342033	-1.87359	-0.335464	-0.0954687	-1.27293	0.465537	-0.661967	1
597869	0	-0.25929	0.418181	2.51973	-0.321633	-0.525361	2.3742	0.0149599	-1.02723	-0.746659	1.18795	-0.290465	0.262628	2.49095	0.328291	1
598568	0	-1.1487	-0.350853	0.0775429	1.87697	-1.60779	-0.120292	0.683665	-0.0145227	0.321735	1.7626	0.470758	-0.596488	1.55769	0.932289	1
599065	0	-0.790196	-0.478536	0.427981	-0.925889	0.764659	-0.52074	-0.435058	-1.71127	0.94821	0.838723	-1.40621	1.65928	0.893413	1.21326	1
599469	0	-0.0340356	0.536962	-1.13806	1.53719	1.52901	1.16387	-1.23028	-0.441282	0.246754	0.82462	-0.326788	0.487539	-0.0455301	-1.10429	1
601127	0	0.364669	0.558699	-0.367331	-0.908628	-0.611624	0.0249364	-0.724655	0.46649	0.949613	-1.52341	-0.562591	-1.99194	-2.87532	0.24462	1
604537	0	-1.85196	0.153565	0.396007	1.78483	-0.253364	-0.8993	0.867161	-0.954012	0.0091526	0.379268	1.06603	-1.37065	-0.609396	-1.54181	1
609143	0	0.0652378	0.320475	-0.600319	2.57763	0.0653978	-1.16718	-0.274701	-0.233062	0.0436715	-4.01056	0.950258	-0.0139266	0.368855	-0.749088	0
611938	0	0.424394	0.506653	-0.370036	-0.866943	-0.542215	-0.0110647	-0.675825	-0.0214901	-0.584059	1.06822	0.264375	0.774434	0.46013	0.281665	1
613538	0	0.248775	-0.160695	2.54523	0.984994	-0.272238	0.821761	-0.307085	-0.257034	-0.576207	0.708491	0.140954	0.00826255	-0.135967	0.124805	1
615744	0	0.0872776	0.645581	0.227776	-1.34653	0.374683	-2.14755	-0.611346	-0.420568	0.680655	1.02119	-1.53968	0.324948	-1.99207	-0.043302	1
617748	0	0.19077	-1.51546	0.0541945	-0.550093	-0.445299	-0.92813	0.346937	1.54437	0.35699	0.267347	0.66839	0.0725262	0.0885747	-0.0423149	1
618952	0	0.339298	0.984636	1.3483	-1.82228	0.839426	-1.00691	0.784838	-0.440684	-0.332758	0.549268	-1.12375	0.159682	-1.24784	0.00180685	1
620434	0	-0.368612	0.600806	-1.11983	0.35541	0.336471	0.972474	2.09012	0.139227	-0.00880557	0.636443	1.58515	-0.544867	1.50226	0.546709	1
622236	0	0.424696	0.378047	-0.529926	-1.57127	-0.325437	0.32025	0.576502	0.448751	-1.75299	-0.746919	-1.11537	-0.136439	-0.0716448	-0.227593	1
623844	1	-0.390082	1.08196	0.0220844	-1.19436	0.625603	-0.827347	-0.359462	0.391945	0.391316	-1.03959	0.317934	0.262341	-0.734404	-0.173024	1
626648	0	-0.821398	-0.781729	-0.561472	1.31418	0.206083	0.994235	0.687414	-0.517545	-0.99422	-0.112979	-1.03616	-0.305735	0.521269	0.89456	1
627549	0	2.8129	-0.0278319	2.32871	1.11685	2.20677	2.51254	-0.819678	1.04416	-1.62693	1.92399	0.40444	0.621142	0.176944	-1.36477	1
627852	0	0.260811	0.626894	-0.303811	-1.11625	-0.781493	-0.00187009	-0.617744	1.46485	0.908064	-0.109811	0.307458	-1.04804	-0.435484	-0.380563	1
628248	0	-0.449806	1.134	0.0247887	-1.23604	0.556194	-0.791346	-0.408291	1.18325	-0.823661	0.155216	-1.48309	0.413141	0.441471	0.206906	1
633847	0	-0.793562	-0.532158	-0.302481	0.78095	-0.380793	0.978903	-0.702406	-0.777423	0.138668	-0.331813	0.153989	1.63611	2.65719	-1.1289	1
635245	1	1.33917	1.46135	-1.28195	-1.94156	1.36983	0.759668	-0.0171582	-0.0963961	-1.14467	0.197619	-0.724258	0.894762	-0.998312	0.697452	1
644246	0	-0.504072	-0.663563	0.133966	-1.08861	-1.21696	0.21044	-0.906183	-1.1838	-0.616934	1.07001	-1.02366	-1.70449	-0.481724	-0.73721	1
645450	1	-0.296064	0.932321	-0.683379	0.512884	-0.43126	0.568891	-0.451281	-1.01629	1.0695	-1.34967	1.27292	-0.213025	0.117169	0.147937	1
645551	0	-0.191617	-0.898662	0.0217896	-0.645309	-0.771894	0.171115	-0.970432	-0.293451	-0.758302	-0.684041	-0.204833	-0.951347	1.01697	-0.288821	1
647858	0	0.264848	-1.42987	0.263973	0.0347305	-0.48239	-1.09442	-0.706167	-0.29562	0.353035	-0.410205	-0.525437	-0.49819	-0.333159	-0.122596	1
654350	0	0.158595	0.420338	-0.61269	-0.463519	-0.374304	-0.151564	0.572855	-0.00598614	-0.162001	0.0732626	0.44906	-0.428393	0.552646	0.488572	1
654552	0	-0.367079	1.02896	-0.0028041	-1.07445	0.534505	-1.09578	-0.383154	-0.650199	0.351171	-0.887903	-0.49271	0.00170812	0.283698	-0.839641	1
654754	0	1.20657	-2.16248	0.162017	-0.19204	-2.36538	-1.49161	-1.33687	1.41754	-2.13433	-0.64514	1.17397	0.402231	-1.17758	1.46747	1
656253	0	-0.0942901	-0.980262	0.119653	-0.861404	-0.606513	0.2478	-0.592597	-1.11934	0.717029	0.654699	-0.939311	-0.14339	-0.585378	-0.252522	0
656657	0	-0.0722234	-0.988337	0.0892451	-0.778437	-0.556284	0.279203	-0.670467	-0.307251	-0.128491	-0.622818	0.037137	0.188308	0.674998	-1.17616	1
663755	1	-1.31468	2.51775	1.39936	-0.574128	-1.29426	-0.126077	0.491053	-1.17018	0.765928	3.20376	0.384229	-1.39953	-0.456456	0.0724438	1
664757	0	-0.836467	-0.633324	-0.308446	1.74669	0.0326102	0.822076	-0.310693	0.170323	-0.0630524	1.02865	0.908558	0.121873	-0.993975	-0.175954	1
665254	1	0.707317	-2.24173	0.060919	-0.316195	0.0536014	-2.07844	1.71005	0.455693	-0.934911	-0.203322	0.614789	1.66853	0.844796	1.25355	1
667056	0	-0.225279	-1.39146	-0.453735	0.287611	0.528879	0.413273	1.93364	0.0166538	-1.25009	-0.915546	0.751605	0.592247	-0.584195	0.0168217	1
668361	0	-0.176081	-0.920142	0.152765	-0.986057	-0.726152	0.252397	-0.563556	0.154174	-0.926166	0.0449081	-1.01454	0.418894	1.03328	-0.424606	1
671855	0	0.387616	0.520112	-0.319356	-1.00522	-0.625931	-0.0634043	-0.546041	0.144351	-0.353254	-0.479087	0.921301	-1.37823	-0.904928	0.322367	1
672756	0	-0.338078	-1.06024	-0.0805451	-0.591513	-0.311581	0.318795	0.780519	0.303928	-0.931064	0.215226	-0.286864	-0.752878	0.25738	1.31913	1
673455	0	-0.871052	-0.463341	0.466612	-1.0136	0.503693	-0.815979	-0.351839	-0.996517	-0.233705	-0.340269	-2.80406	0.763557	-0.462011	-1.87773	1
675661	0	1.41605	-0.392503	-0.437606	-1.33743	1.11798	-0.405151	-1.39466	0.952084	-1.07164	-1.49486	0.387898	0.977215	-0.597666	0.462504	1
677766	0	2.57526	-1.54064	-0.825025	-0.873518	0.257579	-0.620708	-0.520353	4.66975	0.284756	1.07737	-0.489771	-0.355914	1.25266	1.30908	1
679568	0	-0.380204	0.774004	-0.282066	-0.485914	1.15487	-1.05951	0.954753	-0.664738	1.8474	-0.999256	-1.34412	1.74523	-1.8427	0.937156	1
679770	0	0.124918	-1.57804	0.000254969	0.512241	-0.0175891	-0.996617	0.560037	1.11864	-1.03612	1.39258	0.753169	0.959153	0.352576	0.628254	1
680250	0	-0.892715	-0.556486	0.278993	0.431166	0.95507	-1.00175	-0.496786	1.33243	-1.36731	-1.49878	-0.23263	-0.334681	-1.48779	0.464867	1
680452	0	-1.00176	-0.64784	0.291389	1.36451	1.14099	-1.43288	-0.0737683	-0.357282	0.0441613	0.990982	-1.05097	0.53309	-0.652814	-0.737391	1
680957	1	1.16107	-2.63637	-0.360886	-0.28014	1.88305	-1.17667	0.735483	0.404035	-2.14895	0.159746	0.394626	0.974279	-0.0258412	1.51315	1
685058	0	-1.8303	0.246709	0.583626	0.340065	-0.704741	-0.71353	1.01211	-0.61158	2.41312	0.526388	-0.619728	0.0726803	1.90444	0.914606	1
687163	0	-0.221673	-0.971576	-0.103076	-1.4972	-0.480761	0.760393	0.331544	-0.0465168	-0.337755	-1.12888	0.443554	-1.50516	0.401365	-0.0118553	1
688569	0	1.11289	-0.269396	4.08404	1.02052	-0.167424	0.140069	-0.112882	1.45577	1.32244	3.80967	0.222062	-0.278352	0.654729	-0.753444	1
689470	0	-0.554921	1.00075	-0.630551	1.21529	-0.309801	0.467727	-0.0762728	-0.316822	1.79618	0.593721	0.102993	0.783561	-0.674083	-0.491036	1
690152	0	1.92219	0.937554	-0.968283	-0.229665	1.52133	-1.07881	-1.13582	2.93908	-0.768319	1.18428	-1.94421	0.268133	-0.980261	-2.4385	1
692964	0	0.1561	0.39242	-1.17718	2.86282	-1.14588	1.10284	-0.508543	-0.0115329	-0.627133	-0.00146942	2.64101	1.28482	0.975291	-2.01096	1
693764	0	-0.770652	1.21772	-0.297946	1.52554	-1.79708	-0.458303	0.837131	-0.92152	0.305898	-0.809961	2.00908	-1.40837	-0.610915	-1.91698	1
694362	0	0.305	0.596329	-0.437491	-0.733814	-0.757825	-0.119154	-0.97579	-0.0355744	1.54609	0.850711	0.930888	1.56543	0.268576	-1.82992	1
698168	0	-0.733893	-0.569789	-0.232322	0.606136	-0.234592	1.12299	-0.451271	-0.810296	-0.249682	-0.219739	0.0611653	0.0732772	-1.32107	-1.813	1
700634	0	0.0559467	-1.40283	-0.499646	-0.597143	1.44846	1.25657	-0.24288	0.192858	0.32244	-1.095	-0.131434	-1.19869	0.242424	0.845301	1
701535	0	-0.888516	1.46707	-0.220544	-0.871716	0.608174	-0.0184763	-0.177835	-0.997898	1.03393	-0.115741	-0.272251	0.026456	2.00682	0.497206	1
702133	0	-1.38728	1.90837	0.183694	-0.894146	-1.2572	-0.863309	0.695991	-0.0805024	1.21295	0.491422	-1.01874	0.669395	0.312302	1.1354	1
704238	0	-0.171479	1.0022	-0.564799	-0.761204	-0.571441	1.0813	-0.467422	-0.834208	0.639316	0.674969	-0.0853525	-0.0367658	0.493803	0.127923	1
707749	0	1.67211	0.255214	2.45694	0.475877	0.057242	-1.5533	1.18053	0.941981	-1.2702	1.37331	0.485491	-0.22524	-0.381281	0.338756	1
709551	0	-0.844748	-0.641923	-0.39142	-0.116966	-0.281217	1.23694	0.731618	-1.35192	-0.740164	-0.183024	0.274657	0.321748	-0.196108	0.469235	1
713239	1	1.55816	1.17386	-1.98792	3.11142	-2.36911	1.21514	-0.5746	0.233757	1.57662	-2.88931	1.98742	-0.258043	0.502564	1.16682	1
715041	0	0.0320922	0.398513	-0.757036	-1.27887	-0.313087	0.241285	1.75348	0.491983	-1.13603	-0.217515	-0.65116	-0.401807	-0.0106513	-0.911424	1
715647	1	-0.32145	-1.11367	-0.0750509	1.55324	-0.19913	-0.56553	-0.435877	-0.727321	-1.00267	0.668019	-0.345934	-1.03263	-0.337354	-0.0813296	1
715950	0	-0.727765	-0.455164	-0.175678	-0.497884	-0.731711	1.22748	-0.7132	-1.10049	-0.043061	-0.303254	-0.592483	-0.123897	1.59146	0.252462	1
720337	0	0.381544	0.391073	-0.448864	0.315299	-0.205603	-0.347983	-0.486418	-0.466625	0.276441	-0.865186	-1.46034	-1.30591	-1.43507	-0.912219	1
723141	0	1.91483	0.940246	-0.958147	-0.257321	1.50459	-1.08927	-1.10987	1.31434	1.26478	-0.203348	-0.563729	3.08012	-0.80382	0.0804567	1
724446	0	0.0997959	0.483673	-0.516875	1.3308	-0.146629	-0.540898	-0.49233	0.199164	1.18948	-0.269744	0.913585	-0.521017	1.71328	0.959599	1
725751	0	-0.463599	-1.08519	-0.204644	0.645636	-0.0300723	0.106218	0.742483	-0.647421	-1.34445	0.252903	1.15761	-0.756733	1.09483	0.0341615	1
727553	0	1.40923	0.753506	2.34626	0.680532	-0.207326	-0.706152	-0.241489	1.82116	-0.545818	2.07435	0.0807254	-1.89864	-0.753099	-0.0665309	1
728454	0	0.609968	0.984126	0.928737	-0.670769	-0.52173	0.523953	-0.500663	0.145799	-0.328371	1.39788	0.743028	-1.23655	0.545033	-0.735024	1
729557	1	0.666586	-1.91817	-0.398018	-0.431071	1.43438	0.00504311	-0.705502	1.25637	0.3283	0.0228638	-0.539252	0.325692	0.435036	-0.209186	1
731140	0	0.362588	-1.6689	0.0562177	-0.452692	-0.253814	-1.0466	0.519383	-0.695376	-1.5814	-0.0541554	0.100926	-0.00277964	0.733658	0.772445	1
734045	0	-0.87806	-0.547455	0.331585	0.269977	1.06535	-0.800722	-0.346394	-0.922532	-0.815437	0.774587	1.22128	-0.607105	-0.593736	0.0509452	1
735148	0	-1.45373	-0.026352	0.00778432	-1.41426	0.930595	1.04822	0.746315	-0.50706	0.0717622	-0.9959	0.50071	1.49871	0.257784	1.7558	1
737960	0	1.58973	-0.526854	-0.70081	-1.50705	-1.89974	-0.122134	-0.063448	2.7252	-0.113256	-0.372734	-0.475237	-0.542253	0.488306	-1.17562	1
742549	1	1.28259	1.34803	-1.32026	1.23787	1.89325	-0.203613	-0.994498	1.07173	1.20636	-0.326679	1.58603	-0.902916	1.77619	-1.96664	1
748258	0	1.31564	-0.565553	-0.938848	-1.16822	-1.60724	0.0267339	1.15701	1.52219	-2.07436	-0.445017	-0.88511	0.074292	0.329002	-0.409979	1
748662	0	-0.916066	-0.416679	0.449045	-0.999976	0.46777	-0.759042	-0.452582	-0.368006	0.75579	-0.296499	-1.84541	-0.921659	0.646848	-0.68432	0
749361	0	1.43819	1.35905	-0.657182	0.0197159	-0.387352	-2.08279	-0.516217	0.34736	1.56116	0.988732	0.78693	0.285704	-1.28934	1.16561	1
751348	1	-0.449806	1.134	0.0247887	-1.23604	0.556194	-0.791346	-0.408291	0.441714	1.03295	-0.0301799	0.368665	-0.316564	1.76398	-1.21232	1
753150	0	2.29698	-0.601687	0.728675	-2.43444	-1.65935	-0.153014	1.36103	0.820106	-0.056644	0.282791	-2.0854	-1.45854	-0.0426939	-0.327691	1
757764	0	-0.276134	-1.28894	-0.217374	0.835288	0.0535712	-0.291152	0.917193	0.835003	-0.42774	-0.34532	-0.579156	0.116178	0.175998	-1.13202	1
759869	0	1.54468	-2.84121	-0.210362	-0.301872	-1.05173	-1.17041	1.77461	0.9948	-1.53551	1.39906	-0.898849	-0.298952	-1.20963	0.969612	1
761957	0	0.369944	-1.67159	0.0460817	-0.425037	-0.237071	-1.03613	0.493426	-0.614608	-0.114768	-0.412682	-0.21199	-0.0929791	-0.264761	-1.37036	1
763557	0	2.62186	-1.84763	-1.10699	-0.243295	0.947351	-0.620442	0.866383	1.64918	1.04836	-0.837499	0.70569	0.766712	-0.120629	1.65644	1
765864	0	1.36251	-0.914323	-1.79482	-0.409426	1.00727	1.8608	2.05385	-0.752607	0.838899	-0.339869	-0.627156	-0.327728	0.79991	-0.382997	1
767464	0	0.352558	0.376899	3.87712	1.05652	-0.371392	1.36138	-0.102882	-0.49089	0.146428	2.33665	-0.219594	0.7052	0.72892	-0.281903	1
769064	0	0.240331	0.374632	-0.572938	-0.555366	-0.177873	0.0239298	0.74612	0.205759	0.249489	-0.150274	-0.0599717	0.272365	1.0778	-0.0257694	1
770352	0	0.353069	-1.50397	0.127614	-1.64896	-0.643091	-0.663214	0.25519	-0.226783	-1.01631	0.206334	0.453845	-0.262048	-0.19828	0.0406627	1
771354	0	-0.741193	-0.581512	-0.29505	0.794979	-0.328127	0.932434	-0.62762	-0.360743	-0.713316	-0.914305	-0.288673	-0.573825	-0.525396	-0.219016	1
774663	1	0.44392	0.428859	-0.979659	0.526804	-1.62518	1.58033	-0.562254	-0.806432	0.297078	-0.80873	-0.761174	-0.0295108	0.13868	0.439662	1
779370	1	-0.432876	0.951964	-0.129608	0.204382	0.885423	-1.34436	-0.372361	0.144197	0.469164	0.769778	0.301145	-0.509139	-0.122795	0.0898386	1
782561	0	1.50738	-2.94026	-0.47082	-0.748417	-0.930925	-0.95178	2.69793	-0.0100916	-0.672439	-1.48206	-0.698545	0.594723	-0.925861	0.613474	1
784565	0	-0.889094	1.36898	-0.458817	-1.39648	0.889488	0.432583	0.818008	-0.610848	2.09524	-1.19342	0.935693	-0.515753	0.600302	-0.0537487	1
786569	0	0.398254	0.16166	-0.877072	1.18214	1.31896	0.0806991	-1.3806	2.15293	-0.618621	-1.36564	2.07734	0.65272	-1.40378	-0.261189	1
788674	0	-0.930777	-0.411296	0.469317	-1.05529	0.434284	-0.779978	-0.400669	-0.654616	1.3959	0.315013	0.32179	-0.133214	-1.785	-1.49709	1
788876	1	0.726602	-0.23794	-1.09103	0.796867	1.94976	0.27388	0.0120513	-0.512852	-0.679748	-0.188591	0.595894	1.06664	1.19616	1.26452	0
789373	0	-0.392914	-0.720036	0.133174	-1.06983	-0.95356	0.427805	-0.836745	-0.294208	-0.868562	-1.74952	-0.614549	-0.991129	0.594975	-0.217451	1
792564	1	-0.271245	-1.00078	-0.00635878	0.398654	-0.518998	-0.218144	-0.651241	0.122924	0.0985166	1.14844	-0.439245	-1.37464	-1.06359	0.24425	1
792766	0	0.734509	-0.214957	-0.375915	0.299891	0.054019	-1.4891	0.934778	-0.161705	-1.41311	-1.14954	0.531693	1.28188	-2.15587	-0.808161	1
793465	0	-1.83118	0.277221	0.505243	0.519625	-0.640205	-0.593786	0.755624	-0.572967	0.480948	0.236506	0.209957	-0.824502	-0.474977	-0.592343	1
800941	1	-0.300054	0.988635	0.0572197	-1.22161	0.697449	-0.941221	-0.157975	0.104142	0.067724	1.09283	-0.339329	0.058946	0.861433	0.271846	1
802844	0	-0.47367	-0.945928	-0.858496	-0.0260038	1.49313	2.26305	-0.470395	-0.371455	-1.69484	-0.312206	-0.203879	1.7016	0.878971	-2.17427	1
810843	0	-0.800093	-0.545563	-0.141098	0.357235	-0.385281	1.02878	-0.21766	0.102062	-1.78748	1.38532	1.92916	0.185963	1.71073	0.54203	1
814548	0	0.270689	0.318939	-0.607962	-0.407803	-0.252228	-0.234034	0.696471	-0.52378	0.0944056	0.6905	-0.299022	-1.55797	-0.882433	1.64898	1
814649	0	-0.340544	-0.76939	0.140606	-1.0558	-0.900894	0.381336	-0.761958	-0.884204	0.10039	-0.516025	2.07019	-0.974002	-0.77153	-0.678479	1
818455	0	-0.725657	-0.602992	-0.164074	0.454231	-0.282385	1.01372	-0.220744	-0.433839	0.617808	-2.51245	-0.317686	-0.933007	0.812966	-0.584387	1
818859	0	-0.209411	-1.20066	0.00254051	1.39246	-0.000262894	-0.467909	-0.109956	0.942129	-0.14552	-0.124319	3.57131	-0.268645	-0.921352	-0.431929	1
820745	0	-0.91671	1.36052	-0.246779	0.149337	1.05506	-0.154368	0.161964	-0.576047	1.39961	1.69482	-0.576583	-0.858847	0.335432	1.2477	1
825553	0	0.811944	0.136242	-0.700617	-1.07979	1.13655	0.796494	-1.41678	0.0841474	-0.893539	0.34218	-0.77358	0.633775	0.6651	-0.163616	1
825654	0	-1.09179	-0.554517	0.256253	1.39176	1.06915	-1.31901	-0.275255	-2.13865	-0.739467	1.48355	0.704539	1.84368	-1.31772	0.0515109	1
826353	0	-0.830339	-0.5187	-0.251802	0.642671	-0.464509	0.926564	-0.572622	0.190346	0.276893	-1.09217	-0.164832	-0.576467	-1.9478	-1.06568	1
826454	0	-1.43103	0.0492538	0.142786	-0.590025	0.622719	0.448473	-0.529704	-0.724467	-0.57012	0.31381	-0.198703	0.613757	-0.138342	-0.0471451	1
827052	0	0.242248	0.326582	-0.547172	1.53408	-0.0989086	-0.881332	-0.418363	-0.300047	0.0844584	-0.342909	1.24397	0.267373	-0.565318	-0.233632	1
828862	1	0.760237	0.182441	-0.128528	-1.18545	-0.982183	-1.29067	-0.947498	0.00487791	-0.229033	-0.164582	-1.77755	0.461272	0.0280667	-1.99252	1
832651	1	1.4597	0.419021	1.46942	2.61225	-0.49268	1.16441	1.25655	1.50507	2.09589	1.59113	-0.496562	-1.49366	1.08388	-0.711332	1
837560	0	0.704811	-0.430892	-0.733535	-1.03982	0.485139	-0.748598	3.28678	0.619466	-0.751667	0.728776	1.2336	0.700505	-0.349795	0.395607	1
837964	0	0.141993	0.546192	-1.10516	-1.55887	1.14441	2.05515	-0.155276	1.63062	1.68582	0.91286	0.708839	1.05223	1.99688	-0.474287	1
841349	0	-0.920064	-0.553983	-0.446827	-0.0344034	-0.319576	1.37175	0.478218	-0.0194311	-0.241775	0.983098	-0.468843	-1.00893	-1.17783	2.50628	1
843151	1	1.40057	3.04109	2.8177	1.14132	0.375516	0.851921	1.70597	0.642287	4.29319	1.8718	0.856087	2.07111	0.0488395	0.912873	1
844961	0	0.283814	0.573893	-0.3287	-0.996341	-0.872591	-0.270302	-0.641436	-0.556443	0.928847	-0.0646804	-0.212689	0.138493	-0.466009	-0.574804	1
845458	0	0.931949	-0.233603	4.69863	0.546085	1.0488	-1.83599	0.121779	0.348463	-0.009979	2.90464	0.257412	-0.0562056	-2.7068	0.991274	1
849264	0	0.28785	-1.48287	0.239084	0.154637	-0.573488	-1.36285	-0.72986	0.0863055	0.129616	0.922159	0.649332	-0.0809929	-0.0181805	-0.499897	1
849971	0	-0.797552	-0.475844	0.438117	-0.953545	0.747916	-0.531208	-0.409101	-1.51807	0.050286	1.71845	-0.471028	3.16861	0.216093	-0.573024	1
852455	0	-0.288708	0.929629	-0.693515	0.54054	-0.414517	0.579359	-0.477237	0.534338	0.560009	-0.469454	1.07201	1.43522	-0.653481	2.43874	1
856463	0	-0.362253	-0.904336	-0.0617408	-1.6266	-0.811136	0.501156	0.365933	-0.750854	0.0404109	-0.109129	-1.2794	-1.72262	-1.05813	1.40364	1
856766	0	1.72453	0.191446	2.39151	0.706406	0.0331166	-1.77986	1.05301	1.13153	-0.713091	0.28687	1.03916	0.419764	-2.00429	0.844683	1
856968	0	0.289884	0.0288569	-1.54289	-0.459649	-0.760312	2.31983	3.26052	1.28202	-1.19096	-1.33912	-0.0599296	-0.191298	1.63111	1.87729	1
861456	0	0.136226	0.55702	-0.422391	0.157841	-0.641311	-0.514282	-0.601602	-1.19006	-0.974215	-0.210023	1.05495	-0.604818	0.288836	-1.80579	1
865363	0	-1.12431	-0.336582	0.352538	0.0755799	0.770968	-0.667186	-0.515756	-1.57598	-0.484532	1.4584	-1.27953	-0.245406	-1.097	0.473248	1
867468	0	-0.713112	-0.975406	-0.307985	0.58955	3.15381	0.22898	-0.0485913	-0.52764	-1.64679	-1.48329	-0.124133	1.94484	-0.563656	-1.07203	1
870861	0	-0.151851	-1.09046	0.0610967	0.265526	-0.303388	-0.110055	-0.351276	0.347742	-1.17298	0.506748	-0.315215	0.213939	0.91459	-1.35577	1
871762	0	-0.755959	-0.561714	-0.201914	0.523169	-0.284821	1.09159	-0.3734	0.16517	-1.73747	-0.360498	0.509125	-0.247613	0.677612	-0.268262	1
871964	0	-0.479228	1.14477	0.0653324	-1.34667	0.489221	-0.833218	-0.304464	-1.03721	2.37076	-0.870868	0.691449	-0.338586	-0.862699	-1.86164	1
872562	0	0.259712	-1.60383	0.139984	1.39219	-0.20339	-1.67883	-0.592366	-0.115309	-0.893417	2.32656	1.00659	-0.568344	-1.4252	0.119069	1
872764	0	0.858903	-0.0453047	-0.243172	0.163129	-0.456523	-1.66818	-0.738302	-0.736723	-0.335737	0.455312	-1.18925	-0.156232	0.383415	0.688152	1
873968	1	-1.44445	-0.0770936	0.0234145	0.702838	1.0263	0.153426	-0.444124	-0.488934	0.189537	-1.08161	0.486966	0.0294682	-0.286422	-0.813864	1
877269	0	-0.415805	-0.695864	0.0123347	-0.756739	-1.01604	0.336055	-1.21766	0.585533	-1.87449	0.287976	0.356172	-0.436926	0.264407	-0.206161	1
878877	0	1.01409	-0.145315	-0.246643	-1.88422	-0.37749	-0.90233	0.65054	-0.0438455	1.0057	0.789251	1.66093	-0.300982	0.809402	-0.129301	1
880157	0	0.849602	0.0922724	-0.672913	-1.12107	1.15573	0.729089	-1.29008	-0.0100366	-0.363747	-1.05738	-0.747138	-0.340105	0.116772	-0.00527022	1
882161	0	-0.256533	-1.00617	-0.0266306	0.453966	-0.485512	-0.197208	-0.703155	-0.808897	-1.13488	-0.424143	0.796798	1.05696	0.441095	-0.960302	1
884064	0	1.56088	-0.417992	-0.421993	-1.09291	-2.24802	-0.615065	-0.955464	1.3086	-0.14406	-1.05059	0.211226	-1.97784	-0.272411	-0.178228	1
885975	1	0.752275	0.173873	-0.770777	-0.904974	0.990348	0.652404	-1.66792	1.08972	0.876224	-1.16161	-0.58458	-0.526402	-1.53149	-0.149581	1
891667	0	-0.705754	-0.448825	-0.133222	-0.631417	-0.60469	1.43898	-0.588764	-1.22362	0.377741	-0.881083	-1.88503	1.35587	1.11432	1.61877	1
894673	0	-0.213684	-0.890586	0.0521974	-0.728276	-0.822123	0.139711	-0.892562	-1.04102	0.225216	0.765464	0.108576	0.214904	0.550512	-1.35847	1
896778	0	1.25649	-0.415412	-0.69787	-0.68514	-1.95796	-0.388324	0.112338	-0.949521	0.327814	-1.02254	-0.298395	-1.37062	-0.244936	0.732734	1
898176	1	2.67979	0.112918	2.77945	1.15569	0.851389	1.64226	0.523475	1.30505	-1.34177	0.580117	-0.559971	0.914982	1.02491	0.208798	1
899885	0	0.8494	1.6252	-1.26025	-1.07598	0.0982574	-0.197585	1.9144	-0.184865	1.08361	-0.318597	-0.405372	-1.03319	0.719396	0.274278	1
901038	0	0.902906	0.558748	1.16428	-0.0235355	-0.548295	-0.912477	-0.380623	1.21408	1.58522	1.28071	-0.269431	-0.837152	-1.38177	0.00823162	1
901139	0	-1.44574	0.0546372	0.163058	-0.645337	0.589232	0.427537	-0.477791	-0.800165	-0.716975	0.770638	-0.069183	-0.863488	-0.655136	0.102505	1
901442	0	-0.308887	0.54876	-1.12253	0.397096	0.40588	0.936473	2.13895	-0.0687089	-0.0407372	-0.431113	0.355466	-0.233088	-0.0189471	0.465116	1
902242	0	0.321472	0.529923	-0.300996	-1.03762	-0.853411	-0.337707	-0.514736	1.17739	-0.333241	-1.18263	0.0282749	-0.781205	1.07155	0.834261	1
904044	0	-0.233284	-1.17336	-0.138546	-0.346954	-0.28304	0.0457662	0.727786	-0.813148	-1.7872	1.16237	-1.14971	0.624637	0.351759	0.382073	1
905147	0	-0.814748	-0.554594	-0.19369	0.518423	-0.495558	0.827755	-0.368052	-0.783973	1.06662	-1.14324	-1.07719	-1.73602	0.804531	-0.815829	1
907656	0	-0.465719	0.923523	-0.746662	1.5841	-0.25021	0.293506	-0.333576	-0.855693	0.276516	-1.07243	0.195968	-0.589216	0.00709144	2.27149	1
908860	1	-0.0903553	-1.02216	-0.548082	0.656591	-1.65843	1.938	-0.683596	-0.376481	0.742341	-0.910424	-0.829772	-1.90695	0.941734	0.116105	1
910241	0	-0.407625	-0.714653	0.153446	-1.12514	-0.987046	0.406869	-0.784831	-1.77305	-0.451081	-1.51193	-1.57113	-0.624505	-0.137016	-1.14514	1
910443	0	-1.93715	0.493244	0.557159	-0.64011	-1.2594	-0.406827	0.370079	-0.114764	0.020033	0.6466	0.0457928	0.36627	-0.0321995	-1.5899	1
911849	0	-0.42464	0.918761	-0.0613603	0.0524779	0.83763	-1.45363	-0.141834	-0.374498	1.68898	0.625311	-0.824455	0.747393	1.33501	-1.09025	1
912447	0	1.2744	0.866134	1.79242	0.633482	1.68643	1.47854	-0.831307	-0.0122088	-0.419142	1.54961	-0.0909183	1.76479	-0.611102	-1.14272	1
917558	0	0.764039	-0.755235	2.6916	-0.129283	-0.210408	-0.054439	1.02236	1.03989	-0.527286	-0.12776	-1.0188	-0.795693	-1.41749	-0.330046	1
922854	0	-0.224701	-1.29337	-0.215461	0.812378	0.247565	-0.0377859	0.937801	-0.594963	-0.666255	-0.589772	0.212254	-1.01395	-0.12707	1.40691	0
923755	0	0.0912123	0.603681	-0.439959	0.171467	-0.677234	-0.457346	-0.702345	-0.467627	0.478692	0.284318	-0.82978	-1.52514	0.122405	1.69256	1
929464	0	-0.606585	1.22588	-0.644371	-0.933062	2.24614	1.00176	-1.32485	0.105757	1.69618	-0.675889	0.231379	1.50186	0.942311	-2.15643	1
930449	1	0.835957	-0.0067182	-0.291148	0.259721	-0.442217	-1.57984	-0.916916	1.21397	-0.220664	-0.270544	1.12625	-1.36634	-0.367731	0.574908	1
932554	0	0.324588	0.0236626	-0.827201	0.0335758	0.531078	-0.0432084	2.25956	-0.683853	0.133684	-0.613198	-1.1294	-0.205395	0.915258	2.00176	1
933253	0	-0.264175	0.630705	-0.945073	1.0878	0.225025	0.548222	0.987369	-1.05422	-0.382049	0.125995	0.565667	-0.394254	0.562497	1.46066	1
942658	0	-0.826974	-0.465077	0.478661	-1.06417	0.680944	-0.57308	-0.305274	-0.775098	-0.989328	-0.130157	-1.02142	1.78377	-1.3669	-0.355811	1
943862	0	-0.23422	-1.12843	-0.144065	-0.383893	-0.141713	0.345602	0.673608	0.0911259	-0.178898	0.274234	-0.686375	-0.978535	-0.841529	0.830022	1
952863	1	-0.308235	1.00742	-0.0838915	-0.853207	0.66845	-1.01204	-0.590808	-0.585642	-0.880849	0.222027	-0.247252	1.25161	-2.33286	1.33975	1
955465	0	-1.11089	-0.210235	0.47191	-1.21728	0.367383	-0.372139	-0.601336	-0.460067	1.10435	0.353059	-0.956801	0.509451	1.82533	1.21174	1
957974	0	-0.843465	-0.773654	-0.531064	1.23121	0.155854	0.962832	0.765284	-0.885668	0.946092	-0.389852	0.760904	1.46069	1.61389	1.27588	1
959574	0	-0.221628	0.874893	-0.706355	0.609881	-0.328364	0.553826	-0.454365	0.975057	-0.795047	-2.1433	-0.496089	-0.143281	-0.681112	-0.683021	1
962058	0	0.544078	-0.261126	2.31364	-0.585714	1.03894	2.31714	-1.33737	-0.0481786	-0.401152	0.626659	-0.902942	0.315969	0.116728	-0.122555	1
965367	1	1.1095	3.40725	-1.29894	0.849979	-0.214077	-1.33999	-0.0419919	-0.47009	1.28075	-0.999512	0.94928	-0.409758	-1.69749	0.406872	1
966975	0	-1.34929	0.00354782	0.182538	-0.681872	0.819149	0.623967	-0.356439	-0.131746	-0.586214	0.607068	-0.421145	-0.157602	-0.425445	1.24509	1
969476	1	0.171664	0.689706	-0.260564	-1.26856	-0.917875	-0.00774072	-0.562746	-1.38411	0.481129	0.227306	0.328011	2.28456	-1.02605	0.240223	1
970764	0	-0.169551	-0.906737	-0.00861819	-0.562342	-0.721664	0.202518	-1.0483	-0.182603	-1.04926	-0.0598351	-1.1879	0.258751	0.523356	-1.1235	1
978578	0	0.240964	0.458313	-0.407528	0.1859	-0.535979	-0.60722	-0.452029	0.341644	0.810921	-1.43273	-0.17736	1.49859	-2.12103	-1.1898	1
979984	0	2.43898	0.577549	-1.34136	-0.0737371	-0.134864	-0.382354	-1.64216	1.63551	-0.129582	-0.669476	1.80813	0.347433	-0.503837	-0.918966	1
983773	0	0.352424	0.273233	-0.56821	-0.49965	-0.0557979	-0.0585403	0.869736	0.982999	0.793499	-0.837118	-1.38477	0.500525	0.583561	1.17772	1
984472	1	0.249603	0.32389	-0.557308	1.56173	-0.0821654	-0.870864	-0.44432	-0.261433	0.962256	0.92957	0.128728	-0.911614	-1.79325	0.619354	1
987074	0	0.421679	-1.80463	-0.111896	-1.15227	0.173701	-0.451452	1.76636	-1.19179	-0.931551	0.771051	-1.2447	-0.133664	-0.460192	0.191585	1
987983	0	-0.206328	-0.893278	0.0420615	-0.70062	-0.80538	0.150179	-0.918518	0.340909	-0.0586594	0.83853	-0.188708	0.468902	-0.118633	-0.370781	1
989987	1	-0.762106	-0.084964	1.06398	1.70759	-0.133517	1.31982	-0.00266346	-0.837743	1.36805	-1.19372	1.63512	0.150569	-0.0302607	-0.12736	1
990366	0	-0.197442	-1.14189	-0.194745	-0.245615	-0.0579968	0.397941	0.543824	0.156001	-0.518626	-1.47643	-0.0108733	0.467447	-0.169201	0.966595	1
991267	0	0.210606	0.514006	-0.372504	0.0383381	-0.461624	-0.349257	-0.40238	-0.284597	-0.445921	-0.428997	-0.69569	-0.793841	0.654442	0.076108	1
994273	0	1.53313	1.41791	3.20786	-0.421523	1.37274	2.27261	-0.692895	1.48033	1.98482	2.68317	-0.0244437	-0.52421	1.89262	-0.568029	1
995174	0	0.896006	-0.0548758	4.13731	0.720247	-0.31804	0.495568	-0.183765	-0.639504	1.10043	2.2039	-0.115292	1.87568	-0.290853	1.50867	1
996782	0	-0.249178	-1.00886	-0.0367666	0.481621	-0.468769	-0.18674	-0.729112	-0.162181	0.489839	1.12215	-0.267664	0.30302	-2.34416	-1.01124	1

## Sheet: 6
Subject	Biological_sex	LC1_sleep_score	LC2_sleep_score	LC3_sleep_score	LC4_sleep_score	LC5_sleep_score	LC6_sleep_score	LC7_sleep_score	LC1_behav_score	LC2_behav_score	LC3_behav_score	LC4_behav_score	LC5_behav_score	LC6_behav_score	LC7_behav_score
100206	0	-0.239021	0.172956	-0.671851	-0.67379	-0.304873	0.659692	0.732414	-0.261934	-0.0700126	-1.42318	0.490165	-0.535004	1.85912	0.586505
100307	1	0.399316	-0.916605	-0.75094	-0.647305	-0.715758	-2.30493	-1.06066	0.915347	-0.553633	1.46779	0.572486	-0.203381	0.183439	-0.239709
101107	0	0.175203	0.121878	-0.562718	-0.303933	-0.363917	2.14012	4.04399	0.104821	-0.230515	-0.555854	-1.57098	-0.0861911	-0.0370807	2.69273
101410	0	-1.02984	0.243118	0.967331	-1.47115	0.270592	1.28631	-0.502936	-0.126053	-0.865284	1.22122	0.269897	0.861713	1.06069	-0.0940059
101915	1	-0.247596	0.37759	-0.532909	0.536779	-0.0762782	0.318318	0.651732	0.698713	-0.56594	-0.125421	-1.03075	1.51829	0.192162	0.00530395
102008	0	0.265177	-0.735264	0.0878242	0.971293	0.957159	-0.372256	-0.551927	-1.10467	0.986303	0.234925	0.174607	-0.0100179	-0.633928	-0.334499
102311	1	0.413704	0.836786	-0.0438164	-0.268732	-0.938211	1.11892	-0.747402	0.957062	0.361975	-1.91653	-2.76077	-0.644345	0.228734	0.210996
102513	0	1.29425	0.166537	0.272807	0.910144	2.27187	-0.162884	0.913727	1.0581	0.638646	-2.0907	1.22108	2.58702	-0.115129	1.48572
102614	0	0.361352	0.778353	-0.832107	-1.61187	0.235305	-0.32132	0.0688577	1.33759	0.148024	0.644245	-0.76932	-0.446328	0.0160372	-0.280891
102715	0	1.9325	0.482884	0.664736	0.808125	0.804956	0.586397	0.616272	0.907599	0.0720325	0.774387	-0.0179829	0.491334	-0.411762	-0.461099
102816	1	-0.839394	-0.432441	-0.511595	0.264292	-0.845052	1.6407	1.39597	-1.11178	-1.40506	0.562949	0.902639	0.176501	-0.754168	2.46116
103212	0	-0.224542	0.520439	-0.435745	-0.166713	0.528705	0.369644	-0.449946	-0.754903	0.67836	0.170206	0.97079	-0.537863	-0.865759	-3.30002
103414	1	-0.49863	0.419966	0.515584	-0.298757	-1.00418	0.151323	2.13854	-0.247838	0.0693564	1.37994	-0.468945	-1.34674	-1.07097	-0.0450071
104416	1	1.94107	0.27825	0.525794	-0.402444	0.576361	0.92777	0.696955	1.37556	-0.11526	1.16109	1.44409	-0.184938	0.533065	0.488689
104820	1	0.702454	-0.643493	0.294121	0.637656	1.5031	1.1595	1.65797	1.53098	-0.927388	-0.296179	-0.20513	0.301681	-0.967226	1.06012
105014	1	1.30283	-0.0380961	0.133865	-0.300425	2.04328	0.17849	0.99441	1.06771	1.0362	1.60639	1.02125	-0.441023	-0.8882	0.79463
105115	0	-1.26219	-0.176729	-0.481786	1.105	-0.557413	-0.181101	-1.99628	-1.10224	1.32875	-0.518129	0.799601	1.42211	0.00487477	-1.39368
105620	1	-0.233117	0.725073	-0.296803	1.04386	0.7573	0.0282709	-0.530629	-0.28053	0.772064	-0.0876574	1.70751	0.86326	0.0993124	1.53127
105923	1	0.982449	1.50397	-0.162294	0.707248	-0.77442	-0.254786	-0.389962	0.800757	0.973431	0.374072	0.124179	0.515777	-1.94632	0.204784
106016	1	0.265177	-0.735264	0.0878242	0.971293	0.957159	-0.372256	-0.551927	0.721628	-0.735992	0.227322	1.55662	0.898339	-0.429902	-0.447226
106521	1	-0.224542	0.520439	-0.435745	-0.166713	0.528705	0.369644	-0.449946	0.565736	0.437907	-1.19127	0.382828	1.23105	-0.329035	-1.18502
106824	0	0.282327	-1.14453	-0.19006	-1.44984	0.499968	0.310491	-0.390562	-0.219552	-0.725877	0.315781	0.167413	0.164871	0.0665907	0.22945
107018	1	-0.810437	0.262526	-0.0393834	1.27844	0.822104	1.06061	-0.96875	0.0778868	1.18427	-0.774892	-0.109598	0.230204	0.27061	-0.734824
107321	1	-1.47764	-0.748787	-0.903524	0.366311	0.621864	0.891423	1.69343	-1.50982	0.106968	-1.26665	1.01628	0.937441	0.602091	1.79588
107422	0	0.0177598	-0.466155	-0.511051	1.11418	5.2057	-1.66144	1.50864	0.74094	-1.13951	0.0612558	0.89061	2.07938	-0.515964	0.760192
107725	1	-0.239021	0.172956	-0.671851	-0.67379	-0.304873	0.659692	0.732414	0.0471758	-0.180135	-0.199237	0.919711	-1.25166	-0.532435	1.08389
108020	0	-0.326621	-1.54529	0.109138	0.698805	0.188385	0.95013	0.192312	0.0418885	-1.2029	0.819785	1.66611	1.56702	0.765222	-0.0787471
108121	1	-0.644238	-2.16589	-1.17203	-1.09323	-2.86405	-2.22425	-1.34395	0.60958	-0.949589	-0.197968	-2.16091	-1.18137	-1.35036	-0.29442
108323	1	0.00556745	-0.488254	1.27526	1.34633	0.257854	-0.880625	0.854201	0.708313	0.704215	1.14577	0.122176	-0.0247743	-0.837931	0.0319803
108828	0	-1.34393	1.25516	-1.49019	-2.41327	1.33857	0.703637	0.0301716	-2.05355	1.75842	0.317337	-3.08347	-0.261757	-0.570929	0.0980423
109123	0	0.413704	0.836786	-0.0438164	-0.268732	-0.938211	1.11892	-0.747402	0.0452235	1.13179	-0.679439	-0.0858714	-0.510737	1.08158	-0.681574
110411	0	1.48074	0.0436293	0.222333	0.634685	-0.574561	-0.655313	-0.41126	0.29459	0.489998	2.4515	0.376965	1.22652	0.145158	-1.05584
110613	0	0.903423	-0.418918	0.479753	0.869274	-0.509757	0.377025	-0.849382	-0.213894	-0.877141	1.15362	0.941991	1.43759	0.307239	-1.12637
111211	1	-0.923375	-0.429089	-1.25811	0.835214	-0.0479234	-0.192241	3.23323	-1.33914	-0.0346827	-1.05324	2.01239	0.20062	-2.11746	1.98913
111312	1	0.859647	-0.681984	-0.447479	-1.68443	0.435164	-0.721847	0.0475597	0.423807	-1.288	-0.275903	0.024585	0.252378	0.913227	-0.675157
111413	1	0.250698	-1.08275	-0.148281	0.464217	0.123581	-0.0822082	0.630434	0.146308	0.368466	0.359256	0.418717	-0.0616925	-0.624632	-0.266435
111716	1	0.101743	1.02536	0.355328	-1.23684	-0.463999	-0.829689	1.47499	0.635618	0.33157	-0.818975	-2.86083	-0.238738	-0.479467	1.64463
112112	0	1.36375	-0.184297	0.783214	-0.167855	0.641165	1.96011	0.258833	0.903693	0.452167	0.839371	0.552916	0.109434	2.34862	-0.992125
112314	1	0.352777	0.982986	-0.693165	-0.401302	0.4639	-0.662693	-0.0118247	0.037841	1.27175	0.0814466	1.06375	0.151529	-0.115286	0.189974
112516	1	0.903423	-0.418918	0.479753	0.869274	-0.509757	0.377025	-0.849382	0.154609	-0.348094	1.18237	1.19437	-0.391616	-2.01368	0.617937
113215	1	-0.775188	1.92234	-1.60866	-1.43729	1.50236	-0.670074	0.387611	-1.41999	0.0190573	-1.49462	0.0294757	1.44864	-0.380167	0.309005
113316	0	0.627049	-0.844775	-0.591333	-0.00198947	2.07163	-0.332069	3.5759	-0.615069	-0.619607	-0.541323	-0.38101	0.632444	0.336126	2.3823
113922	0	0.338299	0.635503	-0.929271	-0.908378	-0.369678	-0.372646	1.17054	-0.28432	-0.158782	-0.231461	0.0129522	-0.96113	0.0903015	0.326646
114116	1	-0.233117	0.725073	-0.296803	1.04386	0.7573	0.0282709	-0.530629	0.0538477	2.15198	-1.92784	0.472952	1.73842	1.17316	-0.0345789
114217	1	0.0286211	-0.345404	1.37242	0.642833	0.862837	-0.829299	-0.247477	1.27355	0.970655	0.362494	0.124098	0.545223	-0.875753	-0.206728
114419	0	-0.49863	0.419966	0.515584	-0.298757	-1.00418	0.151323	2.13854	-0.726246	-0.452971	0.462581	0.162753	-0.596769	0.33649	1.84002
114823	1	1.48074	0.0436293	0.222333	0.634685	-0.574561	-0.655313	-0.41126	0.078049	0.520589	-1.27437	1.00231	-0.409015	-0.306742	-0.778575
115017	1	0.859647	-0.681984	-0.447479	-1.68443	0.435164	-0.721847	0.0475597	-0.476226	-1.71746	-0.948034	1.09966	0.677052	-0.106334	0.724841
115219	0	-0.312143	-1.19781	0.345244	1.20588	1.02196	0.660082	-0.990048	-1.42197	-1.71364	0.194877	1.37109	0.777726	0.0267132	-1.52442
115320	1	0.00556745	-0.488254	1.27526	1.34633	0.257854	-0.880625	0.854201	0.481206	-0.523361	0.402248	-1.18554	0.146371	-0.116127	0.517554
116524	0	-0.294993	-1.60708	0.0673604	-1.21526	0.564772	1.34283	-0.828684	-1.02174	-0.535237	0.888357	-0.739806	-2.57087	1.50343	-0.293315
117122	1	0.399316	-0.916605	-0.75094	-0.647305	-0.715758	-2.30493	-1.06066	0.93811	0.25793	-2.30721	0.908693	-0.366383	-0.252622	0.165748
118124	1	-1.23518	0.908339	-1.69321	0.632318	-3.09421	-0.284143	1.92954	-0.522061	0.477171	-0.779667	0.0652526	-3.09645	-0.313801	-0.321956
118730	0	-0.224542	0.520439	-0.435745	-0.166713	0.528705	0.369644	-0.449946	-0.171611	-0.703171	-0.607948	0.270195	0.152027	-1.81971	-0.765734
118932	0	-0.224542	0.520439	-0.435745	-0.166713	0.528705	0.369644	-0.449946	-0.249656	-0.138566	-0.467774	0.565564	-0.0566482	0.646054	-1.38867
119025	0	1.24419	0.433489	1.50693	0.306225	-0.668883	-1.11236	-0.106811	1.35033	0.432554	0.256021	1.18527	0.658819	-0.741496	1.01922
119126	1	-0.923375	-0.429089	-1.25811	0.835214	-0.0479234	-0.192241	3.23323	-0.891489	0.648395	-0.995615	0.777575	-0.614755	1.82779	0.512781
119732	1	-0.469673	1.11493	0.987795	0.715395	0.662978	-0.428772	-0.226179	-1.09731	0.456557	1.39894	-0.451152	0.954183	0.723429	0.130098
119833	1	-0.378973	-1.60373	-0.679152	-0.644333	1.3619	-0.490115	1.00857	-1.97949	-1.1699	-0.444532	-0.352116	0.598995	-0.200077	0.676706
120111	1	1.48932	-0.161004	0.0833912	-0.575884	-0.803156	-0.31394	-0.330578	1.27294	-0.354318	0.951694	-1.4609	-0.159267	-0.112811	0.261104
120212	1	-1.77497	0.936125	-1.10252	0.670491	-1.59085	0.509473	-0.792624	-1.29265	-0.290288	-1.30275	0.0338219	-0.817798	-1.54998	0.866211
120414	1	1.48932	-0.161004	0.0833912	-0.575884	-0.803156	-0.31394	-0.330578	0.167343	-0.421702	0.279072	0.98991	1.37647	0.110059	0.290156
120515	1	0.903423	-0.418918	0.479753	0.869274	-0.509757	0.377025	-0.849382	0.120132	-0.208822	-0.0272505	1.36389	-2.13803	-0.102443	0.0772784
120717	1	0.352777	0.982986	-0.693165	-0.401302	0.4639	-0.662693	-0.0118247	0.233568	0.578	-0.470291	0.279241	-0.450677	0.0681632	0.44556
121416	0	-0.303568	-1.40244	0.206302	-0.00468719	0.793368	1.00146	-0.909366	0.279	-0.313521	0.19164	0.568818	0.414669	1.89219	0.118862
121921	0	0.0286211	-0.345404	1.37242	0.642833	0.862837	-0.829299	-0.247477	0.188608	1.60387	1.14088	0.0454873	1.32333	-0.401503	1.68273
122317	0	-1.25362	-0.381363	-0.620728	-0.105565	-0.786008	0.160273	-1.9156	0.138558	-0.497688	-0.157921	0.382669	1.24812	0.466715	-1.68815
122620	0	0.711029	-0.848126	0.155179	-0.572912	1.2745	1.50087	1.73865	0.608824	-0.75713	0.308525	-0.534972	-0.755562	-0.0866205	-0.802814
122822	1	1.4342	1.94322	0.280108	0.880687	0.605097	0.986923	0.63757	1.86519	0.457838	-0.35343	0.393078	-0.750228	-0.951011	-0.940083
123117	0	-1.92125	0.792615	-1.23277	-2.17868	1.40338	1.73597	-0.40795	-0.449571	-0.266375	-1.79517	-2.22175	-1.20096	1.08747	-0.430445
123420	1	-3.23566	0.751725	0.186512	1.88921	0.0751438	-0.00588612	-0.709524	-3.14254	0.808976	-0.0497624	-0.673007	0.696898	0.581382	0.114442
123521	0	0.888945	-0.766401	0.243647	0.362198	-1.34333	0.667072	0.332979	-0.142383	-0.413563	0.288945	0.51749	0.0691832	0.882847	1.18886
123925	1	0.282327	-1.14453	-0.19006	-1.44984	0.499968	0.310491	-0.390562	-0.00502023	-0.938953	-1.91399	0.190473	-0.167854	1.03855	0.217908
124220	0	-0.192483	-1.72664	-0.729626	-0.919792	-1.48453	-0.982544	-0.316416	0.33486	-0.020166	0.516251	-1.04805	-0.0289691	-3.03172	-0.0485454
124624	1	0.361352	0.778353	-0.832107	-1.61187	0.235305	-0.32132	0.0688577	0.760483	1.7655	-3.06062	-0.302262	0.725135	-0.746495	0.257806
125222	0	0.288572	-1.3718	0.403903	1.30028	-1.88351	1.64808	0.996536	0.475702	0.861529	-0.881766	0.46762	-1.01084	0.279827	-0.680387
125424	1	1.48932	-0.161004	0.0833912	-0.575884	-0.803156	-0.31394	-0.330578	0.951316	-0.0698125	2.15464	-0.015616	-0.230968	1.09473	0.425272
126325	1	0.828018	-0.6202	-0.405701	0.229628	0.0587764	-1.11455	1.06856	0.786616	-0.603259	-0.587712	-0.487683	-1.37615	-0.681896	-1.21996
126426	1	0.405129	1.04142	0.0951255	0.941836	-0.709616	0.777551	-0.828084	0.43968	-0.530738	-0.458573	1.22842	-1.23892	2.85459	0.555727
126628	0	1.49789	-0.365638	-0.0555507	-1.78645	-1.03175	0.0274339	-0.249896	0.992677	1.31799	-1.11144	-1.27551	0.586353	0.479366	-0.320521
127226	0	-0.17219	0.578872	0.352545	1.17643	-0.644811	1.80989	-1.26621	-0.62251	1.04847	1.28727	1.5954	-1.72418	-0.503348	-2.81509
127327	0	-0.224542	0.520439	-0.435745	-0.166713	0.528705	0.369644	-0.449946	0.948164	0.609894	-1.743	-0.179881	0.38675	-1.10807	1.89068
127630	1	-0.215967	0.315806	-0.574687	-1.37728	0.300109	0.711018	-0.369264	0.0672903	0.405373	-1.63105	1.35644	-0.0894361	0.59408	0.223458
127832	1	1.9325	0.482884	0.664736	0.808125	0.804956	0.586397	0.616272	1.96418	0.613563	0.825257	-0.976335	-0.174332	0.836116	-0.545598
127933	0	1.94107	0.27825	0.525794	-0.402444	0.576361	0.92777	0.696955	1.68457	0.529272	0.0864917	-0.931946	0.421237	0.387964	0.842241
128026	1	-0.233117	0.725073	-0.296803	1.04386	0.7573	0.0282709	-0.530629	-0.6275	0.649266	-1.18401	-0.117577	0.598979	-0.706779	0.113498
128632	1	-0.755323	-1.8417	-0.2361	-0.178127	-0.586149	-0.240254	-1.9369	0.521241	0.585675	1.89822	-0.761656	-0.233184	-1.97064	-1.48841
128935	0	0.851072	-0.477351	-0.308538	-0.473865	0.663759	-1.06322	-0.0331227	1.02462	-0.573457	-0.317127	-0.270937	0.236904	-1.38589	0.355883
129129	1	0.352777	0.982986	-0.693165	-0.401302	0.4639	-0.662693	-0.0118247	-1.16749	2.04667	-0.146736	-0.416858	-0.16597	-1.69781	1.67487
129331	1	0.842497	-0.272717	-0.169596	0.736704	0.892354	-1.40459	-0.113805	0.187926	-1.05813	-0.0571345	-0.0026573	-0.232116	-1.33425	-0.265884
129634	0	0.273752	-0.939898	-0.0511176	-0.239276	0.728563	-0.0308822	-0.471244	-0.624512	0.421197	0.438005	0.646244	1.78406	1.90528	0.0248471
130013	0	0.675442	-0.233692	1.62541	-0.669755	-0.832674	0.261355	-0.46425	1.13458	-0.957213	0.401812	0.047329	-0.773308	-1.71651	-0.666137
130114	0	1.37233	-0.38893	0.644272	-1.37842	0.41257	2.30148	0.339515	1.56758	-0.813987	-0.161425	-0.735502	-0.376569	0.714377	0.268209
130417	0	-0.224542	0.520439	-0.435745	-0.166713	0.528705	0.369644	-0.449946	-0.0794801	-1.34388	1.02697	-0.271662	0.367397	-0.0905874	0.143922
130619	1	0.23622	-1.43023	-0.384387	-0.0428596	-0.709997	0.207839	1.81279	-0.0362279	-0.296114	-0.767392	1.65752	-1.69172	-0.000739766	0.135989
130720	0	-0.469673	1.11493	0.987795	0.715395	0.662978	-0.428772	-0.226179	0.303492	1.43751	-0.609148	0.303803	0.1563	0.0954188	-1.45339
130922	1	-0.178004	-1.37915	-0.49352	-0.412716	-0.650954	-1.27259	-1.49878	-0.888168	-0.190721	-0.704885	0.0440812	0.811629	-0.483019	-0.17909
131217	1	0.675442	-0.233692	1.62541	-0.669755	-0.832674	0.261355	-0.46425	0.672541	0.0550776	1.16753	-0.903111	-0.143326	0.374035	-0.0504664
131419	1	0.0286211	-0.345404	1.37242	0.642833	0.862837	-0.829299	-0.247477	-0.33253	0.116887	1.53548	-0.732028	-0.95341	-0.576488	-0.290089
131722	1	-0.233117	0.725073	-0.296803	1.04386	0.7573	0.0282709	-0.530629	-1.65031	2.32567	-0.505787	1.14061	-1.49921	-1.57598	-0.489361
132017	1	1.48074	0.0436293	0.222333	0.634685	-0.574561	-0.655313	-0.41126	1.44405	0.0437746	-0.583176	-0.395934	-0.447177	0.064167	0.615759
133019	1	0.390651	0.693936	-0.14098	0.43476	-1.54319	1.0676	0.354277	0.604515	0.0297032	0.380848	1.26916	-0.66026	-0.105176	0.617277
133827	0	0.991024	1.29933	-0.301236	-0.503321	-1.00302	0.086587	-0.30928	0.862496	-0.987059	-1.01638	0.263622	-0.65217	-1.15907	-0.14493
133928	0	-0.746748	-2.04633	-0.375042	-1.3887	-0.814744	0.10112	-1.85622	-0.83607	-0.128575	-0.735835	0.570566	-1.28445	0.930403	-0.829032
134021	1	0.851072	-0.477351	-0.308538	-0.473865	0.663759	-1.06322	-0.0331227	1.15268	-0.662849	-0.662233	-1.56799	-0.764957	-0.798136	-0.458207
134425	1	-0.207935	0.0444553	2.65702	0.314372	0.768516	-1.28634	0.0569719	-0.167874	-0.946821	1.57139	0.522938	0.756689	-0.0991933	0.607764
134829	1	-0.707178	-0.97356	3.28591	-1.73961	-1.02598	2.21036	-0.955362	-2.43826	-1.30597	0.933099	-1.45704	-0.905977	1.69185	-1.96952
135124	1	0.991024	1.29933	-0.301236	-0.503321	-1.00302	0.086587	-0.30928	-0.338864	0.978406	0.0252157	-0.0381294	0.730022	-1.10002	0.478461
135225	1	-0.224542	0.520439	-0.435745	-0.166713	0.528705	0.369644	-0.449946	-1.11748	0.585962	-1.04783	-1.14312	1.13614	-0.0346992	0.18046
135528	1	0.851072	-0.477351	-0.308538	-0.473865	0.663759	-1.06322	-0.0331227	0.673348	-1.22366	0.388538	0.277559	-0.0085919	-0.168955	-0.274909
135629	0	-0.233117	0.725073	-0.296803	1.04386	0.7573	0.0282709	-0.530629	0.180325	0.75157	-0.13	0.429128	-0.380675	1.17636	-1.12892
135730	0	0.352777	0.982986	-0.693165	-0.401302	0.4639	-0.662693	-0.0118247	0.132239	1.84979	-0.114323	0.161547	-1.23425	-1.00472	-0.860062
135932	1	0.273752	-0.939898	-0.0511176	-0.239276	0.728563	-0.0308822	-0.471244	0.658156	-0.0248386	-0.787759	-0.633208	0.077138	-0.163759	0.467938
136126	0	-0.0931649	2.50176	-0.289502	1.0144	-0.909474	1.17808	-0.806786	0.275035	-0.534157	0.0185681	-0.0782211	0.734302	0.592515	-1.29367
136227	0	-0.731411	2.18541	-0.681431	1.11642	0.557441	0.428797	-0.509331	-0.903028	0.594162	0.103472	1.07707	0.330982	1.18027	-0.793772
136631	0	0.265177	-0.735264	0.0878242	0.971293	0.957159	-0.372256	-0.551927	-0.434054	-0.433044	0.44095	1.76681	0.260955	-0.20447	-1.08674
136732	1	0.405129	1.04142	0.0951255	0.941836	-0.709616	0.777551	-0.828084	-0.316052	0.357869	-0.119645	-2.09432	-0.294666	1.4104	-0.514563
136833	0	0.344202	1.18762	-0.554223	0.809267	0.692496	-1.00407	-0.0925071	0.11524	0.609984	-0.360183	-0.568174	-0.184797	-0.573039	-0.0162629
137027	0	0.282327	-1.14453	-0.19006	-1.44984	0.499968	0.310491	-0.390562	0.460998	-1.53774	0.132436	-1.05372	1.05423	0.683387	-1.29139
137532	0	1.48932	-0.161004	0.0833912	-0.575884	-0.803156	-0.31394	-0.330578	0.113703	-0.65039	0.454755	-0.81383	0.852493	-0.427127	-1.68486
137633	1	1.35518	0.0203367	0.922156	1.04271	0.86976	1.61873	0.178151	0.835518	0.727342	1.1975	-0.374572	-0.387607	-1.20037	0.892351
137936	0	0.0457711	-0.754672	1.09454	-1.7783	0.405647	-0.146552	-0.0861126	-0.43896	-0.402635	1.14278	-2.16595	-0.150529	-1.76565	0.371416
138130	1	0.273752	-0.939898	-0.0511176	-0.239276	0.728563	-0.0308822	-0.471244	-0.455315	-0.161625	-0.57323	0.475915	1.1999	-0.0174301	-2.00932
138231	1	0.273752	-0.939898	-0.0511176	-0.239276	0.728563	-0.0308822	-0.471244	-0.900813	-0.649292	-0.0347777	0.0632633	0.660426	-0.703363	-0.0472616
138332	0	-0.824915	-0.0849575	-0.275489	0.771368	-0.0114739	1.35066	0.21361	0.408159	-0.510959	1.68992	0.347102	-0.354555	0.448852	1.0426
138534	0	-0.192483	-1.72664	-0.729626	-0.919792	-1.48453	-0.982544	-0.316416	-0.123958	-1.90962	-0.835008	0.852312	0.818854	0.0638124	-0.061956
139435	1	0.405129	1.04142	0.0951255	0.941836	-0.709616	0.777551	-0.828084	0.884508	0.840467	0.233659	0.273292	-1.843	1.38176	-0.176371
139637	1	-0.145517	2.44332	-1.07779	-0.32874	0.264042	-0.262167	0.00947326	-0.560509	1.15812	-1.20597	-0.112714	-0.190863	0.110281	1.24712
139839	0	-0.233117	0.725073	-0.296803	1.04386	0.7573	0.0282709	-0.530629	-0.596376	0.271809	0.511463	0.524385	1.04139	1.02169	-2.23608
140117	1	-0.444491	0.434315	3.94162	-0.0140881	0.674194	-1.74339	0.361421	-0.0907179	0.129556	1.79592	0.428666	1.44482	-2.03082	-0.364998
140824	0	-1.35251	1.4598	-1.35124	-1.2027	1.56717	0.362264	-0.0505108	-1.96182	1.92142	-0.739506	-1.00006	2.3948	0.574842	-1.23507
141422	1	0.265177	-0.735264	0.0878242	0.971293	0.957159	-0.372256	-0.551927	0.74436	0.208396	-0.0857897	1.19274	0.94669	-1.27413	-0.986601
141826	1	0.282327	-1.14453	-0.19006	-1.44984	0.499968	0.310491	-0.390562	-0.023587	-1.18356	0.746982	-0.769104	-1.08761	0.929357	1.50507
142828	0	-0.697654	1.30016	2.13345	-0.823634	0.340062	-0.544442	0.158952	-0.242634	1.09151	0.0362105	-1.12849	0.538763	-3.06613	-0.548096
143224	1	-0.699352	-0.0616649	-0.975312	0.363339	-1.4558	-0.923391	-0.3758	0.227313	-0.140403	-0.218437	-0.829247	-0.883018	0.461834	0.63213
143830	1	-0.731411	2.18541	-0.681431	1.11642	0.557441	0.428797	-0.509331	-1.17034	2.24098	0.785859	1.11209	-0.579278	-0.313179	1.04179
144731	1	0.874035	1.07141	0.259644	-1.30586	0.212711	2.70201	0.360813	0.20869	1.41018	0.224365	-0.0902833	-0.793125	0.658917	0.786839
144832	1	0.0371961	-0.550038	1.23348	-0.567736	0.634242	-0.487925	-0.166795	0.547218	-0.11844	0.68249	0.5819	0.19399	-0.387747	0.66922
144933	0	-0.128367	2.03406	-1.35568	-2.74988	-0.193149	0.42058	0.170838	-0.0278818	2.61666	-1.82266	-1.64021	-0.612586	0.201953	0.0208971
145127	0	0.20416	0.816844	-0.0905062	0.710219	1.30324	1.56003	1.67926	1.17269	0.467084	0.942346	-1.0649	1.43174	0.443571	1.80262
145632	0	-0.967967	2.57527	0.603168	0.787958	0.463119	-0.0282458	-0.204881	-0.424547	2.66286	0.600745	1.05215	1.26886	0.560545	0.215802
145834	1	-1.37918	-0.404655	0.0790947	0.302464	0.658313	2.43432	-1.32619	-0.875643	0.614791	0.884257	0.16933	-0.159104	0.978022	-0.0665888
146432	0	1.49789	-0.365638	-0.0555507	-1.78645	-1.03175	0.0274339	-0.249896	0.853278	0.335474	-0.510271	-2.66443	1.44973	0.207901	0.114108
146533	0	-0.507205	0.6246	0.654526	0.911811	-0.775582	-0.190051	2.05786	-0.317734	0.688166	1.63329	1.00644	-0.150437	0.675216	-0.0231908
146735	1	-0.932898	-2.70281	-0.105653	-0.0807583	-1.41397	2.56256	2.11891	0.571662	-0.891242	2.04524	-1.31813	-1.74507	1.86347	0.223674
146836	0	-0.312143	-1.19781	0.345244	1.20588	1.02196	0.660082	-0.990048	-1.02123	-0.80214	-1.8874	-0.148606	0.117696	-0.12787	-2.88423
146937	1	0.851072	-0.477351	-0.308538	-0.473865	0.663759	-1.06322	-0.0331227	0.553106	0.613206	-0.437185	-0.437267	-0.173251	-0.177979	-0.78335
147030	0	-2.92094	-1.59951	-1.19764	0.0576033	-0.633805	-0.798379	-3.0838	-1.3155	0.374114	-0.607281	-0.407661	0.184902	0.605114	-0.321085
147636	1	-0.256171	0.582223	-0.393967	1.74735	0.152317	-0.0230551	0.57105	-0.0957426	2.38952	-0.49646	1.31721	-0.73614	-0.815024	2.47853
147737	1	-0.0904035	0.339098	-1.27451	-1.78531	-1.14421	-1.56303	-0.958675	-1.49556	-0.594539	-0.196732	-0.20853	-0.764917	0.568335	-0.784321
148032	1	1.48932	-0.161004	0.0833912	-0.575884	-0.803156	-0.31394	-0.330578	0.368208	-0.736244	0.463824	-0.256757	-0.559799	-0.200217	2.0515
148133	1	0.329724	0.840137	-0.790329	0.30219	-0.141082	-0.714019	1.08985	0.198552	1.37206	0.084788	0.347504	0.764923	-2.17674	0.840826
148335	1	0.0701141	1.08715	0.397106	0.677223	-0.840387	-1.22239	2.49598	-0.405178	0.452684	-0.297062	-0.328221	0.0190865	-0.230934	0.221119
148436	0	1.48074	0.0436293	0.222333	0.634685	-0.574561	-0.655313	-0.41126	1.2241	-0.75272	-0.266802	-0.0611037	0.507455	0.610546	-1.95384
148941	0	-0.896247	-0.00493945	3.49922	-0.187528	-0.705323	-2.98509	-0.666111	-0.332808	-0.321736	1.56745	0.419967	-0.166814	0.226805	-0.836042
149236	1	0.413704	0.836786	-0.0438164	-0.268732	-0.938211	1.11892	-0.747402	0.116087	1.88472	0.346509	0.455412	1.00008	1.09486	-1.30215
149741	0	0.273752	-0.939898	-0.0511176	-0.239276	0.728563	-0.0308822	-0.471244	1.28622	-0.383298	-0.378889	1.2743	-0.599397	1.2241	-0.451603
149842	1	1.48074	0.0436293	0.222333	0.634685	-0.574561	-0.655313	-0.41126	0.66979	0.304827	0.790032	2.05516	0.934439	-0.214736	-1.75767
150019	0	-0.236892	-0.650511	2.18481	-0.69978	-0.89864	-0.706247	2.42169	0.701195	-0.651074	1.30959	0.335313	-0.815735	-0.563105	-0.0419697
150625	0	0.813108	1.21761	-0.389704	-1.43843	1.61482	0.920389	1.09639	1.2605	0.194344	0.761731	0.499531	2.00799	-1.03012	-0.422269
150726	0	-1.16602	1.33689	-1.40172	-1.47816	-1.27927	-0.130165	-1.3755	-0.592742	0.492463	-0.333921	0.334172	0.133241	-0.0782184	-0.605919
150928	0	-0.233117	0.725073	-0.296803	1.04386	0.7573	0.0282709	-0.530629	-0.617346	2.10807	-0.274043	0.182893	-0.360649	1.75393	-0.649208
151021	0	0.851072	-0.477351	-0.308538	-0.473865	0.663759	-1.06322	-0.0331227	1.00134	-0.230979	-0.632033	0.270043	0.707061	0.42707	-0.0800237
151324	0	-2.54061	0.32567	3.49049	-0.856357	-1.00417	-0.178519	-1.44037	-1.75536	-0.0914993	1.85747	-0.849598	-2.54055	-0.418341	-1.34965
151425	1	0.911998	-0.623551	0.340811	-0.341295	-0.738352	0.718398	-0.7687	0.929104	-0.360509	-0.121728	-0.376784	-0.925671	1.2988	-0.071692
151526	0	-1.4311	-2.64838	-0.961299	0.120308	-0.557795	-0.750813	0.644596	-3.43056	-1.78057	-1.23387	-1.36459	-1.30139	1.31003	0.637663
151627	1	-0.763898	-1.63707	-0.0971586	1.03244	-0.357554	-0.581627	-2.01758	0.58154	-1.9365	0.124416	0.681311	0.407686	0.206529	1.14049
151728	0	0.836593	-0.824834	-0.544643	-0.980941	-0.169819	-0.773172	1.14924	-0.650759	-0.0398237	-0.207338	0.421371	0.117658	-0.751799	0.456908
151829	1	0.399226	0.489302	-0.279922	-0.775809	-1.77179	1.40897	0.434959	0.45302	1.43911	-1.11736	-0.104916	-1.33408	0.565503	1.53782
151930	0	-1.40805	-2.50553	-0.864135	-0.583184	0.0471882	-0.699487	-0.457082	-1.22517	-2.01487	-0.0456917	0.0532217	0.913124	-1.72964	0.848095
152225	0	0.282327	-1.14453	-0.19006	-1.44984	0.499968	0.310491	-0.390562	0.287898	-0.956188	-0.452862	-0.121444	0.967068	-1.42299	-0.691257
152427	1	0.991024	1.29933	-0.301236	-0.503321	-1.00302	0.086587	-0.30928	-0.235431	0.179586	-1.39593	0.261216	-0.372545	0.945083	-2.14542
152831	0	-0.656161	2.73271	1.15814	-0.789244	-1.36316	-0.937532	2.90241	-0.953769	3.24072	0.919101	-0.102548	-1.21831	0.294142	0.29741
153025	1	-0.458969	0.086832	3.70551	-0.521164	-0.159384	-1.45334	1.54378	0.441473	-0.66554	1.96842	0.222238	-0.392492	-0.953192	1.78449
153227	1	0.903423	-0.418918	0.479753	0.869274	-0.509757	0.377025	-0.849382	1.1092	0.305962	-0.803739	0.822829	-0.072638	-0.804923	0.942355
153429	0	-0.326621	-1.54529	0.109138	0.698805	0.188385	0.95013	0.192312	-0.392199	0.812142	0.672792	1.61694	0.992671	0.690226	-0.594861
153631	1	-0.120334	1.76271	1.87603	-1.05822	0.275257	-1.57678	0.597074	-0.761263	2.10581	1.51081	0.28792	0.643889	0.859598	-0.0410019
153833	1	-1.20579	-0.581985	-1.4731	2.80745	-3.81668	-2.60913	0.719341	-0.984875	-1.45517	-0.0547882	2.2323	-2.83403	-1.03816	0.954058
153934	0	-0.830819	-0.637074	-0.650537	-0.946277	-1.07365	1.98208	1.47665	-0.767276	1.08262	-0.631869	-2.17768	-0.552645	-1.1827	-0.598999
154330	0	-0.224542	0.520439	-0.435745	-0.166713	0.528705	0.369644	-0.449946	0.759849	0.0740591	-0.766532	-1.00827	1.15069	0.380089	0.221884
154431	1	0.903423	-0.418918	0.479753	0.869274	-0.509757	0.377025	-0.849382	1.4406	-1.42735	-0.586293	-0.356536	-1.63063	0.694022	-0.150769
154532	0	0.903423	-0.418918	0.479753	0.869274	-0.509757	0.377025	-0.849382	-0.688417	-0.102846	0.194424	0.689873	-0.742396	-0.288905	-2.31818
154734	0	0.851072	-0.477351	-0.308538	-0.473865	0.663759	-1.06322	-0.0331227	0.617141	-0.89858	1.02042	-1.05452	1.3184	-0.283168	-0.40719
154835	1	0.265177	-0.735264	0.0878242	0.971293	0.957159	-0.372256	-0.551927	0.304238	0.479329	0.978659	1.65935	-1.3588	0.556834	-0.928157
155231	1	-2.01743	-0.721001	-0.312834	0.404483	2.12523	1.68504	-1.02873	-1.87141	-1.60748	-0.60327	-0.474696	1.50619	-0.582372	-1.48855
155635	1	-0.577656	-1.50292	1.15763	-0.136731	-0.739515	0.783134	1.67912	-0.245142	-0.288219	-1.5424	-0.672977	-1.44254	0.519344	1.0648
155938	0	0.842497	-0.272717	-0.169596	0.736704	0.892354	-1.40459	-0.113805	0.795046	-0.538093	-0.348724	1.37434	2.94131	-0.190161	-0.676928
156031	1	0.273752	-0.939898	-0.0511176	-0.239276	0.728563	-0.0308822	-0.471244	0.533974	-1.17525	-0.345915	0.53836	0.619353	-0.42794	1.24058
156334	1	0.352777	0.982986	-0.693165	-0.401302	0.4639	-0.662693	-0.0118247	0.622052	0.519849	-1.15142	0.396517	-0.354097	0.631401	-0.943716
156435	0	1.44278	1.73859	0.141166	-0.329881	0.376502	1.3283	0.718253	0.334225	0.170388	-0.386267	0.844663	0.544353	0.297076	0.279627
156637	0	0.352777	0.982986	-0.693165	-0.401302	0.4639	-0.662693	-0.0118247	0.414654	1.16938	0.0618892	-0.364142	-1.37404	-0.350568	-1.05583
157437	1	0.282327	-1.14453	-0.19006	-1.44984	0.499968	0.310491	-0.390562	0.204035	-0.0311988	0.00201103	-0.736555	0.886922	-1.41212	0.252592
157942	1	-0.699352	-0.0616649	-0.975312	0.363339	-1.4558	-0.923391	-0.3758	-0.030593	0.799146	-0.656511	-0.316653	2.18606	-1.02262	2.00899
158035	1	0.273752	-0.939898	-0.0511176	-0.239276	0.728563	-0.0308822	-0.471244	0.918528	0.379158	0.318287	-1.42704	0.91721	1.60711	-0.960726
158136	0	0.405129	1.04142	0.0951255	0.941836	-0.709616	0.777551	-0.828084	-0.888865	1.22371	-0.206592	1.56369	-0.842887	1.02808	-0.667497
158338	0	-0.147008	-0.101745	3.30637	0.446942	-0.633596	0.495276	-0.678605	-0.268414	1.18173	1.59355	0.390277	-0.679994	0.0608777	0.204534
158540	0	-0.0989785	0.543732	-1.13557	-0.574742	-0.915617	-1.9044	-1.03936	-0.208737	-0.438026	-0.893289	-0.849147	-0.819679	-1.33346	-1.46781
158843	0	-0.763898	-1.63707	-0.0971586	1.03244	-0.357554	-0.581627	-2.01758	-0.471014	0.661326	-1.59796	1.76127	0.203421	-1.21743	-2.99819
159138	0	1.48074	0.0436293	0.222333	0.634685	-0.574561	-0.655313	-0.41126	1.01231	-1.39331	0.369652	-0.873093	-0.080752	0.158677	0.312244
159340	0	1.9325	0.482884	0.664736	0.808125	0.804956	0.586397	0.616272	1.43259	-0.00571598	-0.455194	0.286068	1.49084	-0.109607	-0.417532
159441	1	-2.15147	-0.450699	0.174778	0.371487	-0.0183969	-1.09738	-0.212018	-1.59589	0.788656	-0.0505541	-1.60286	0.93608	-2.71983	-0.494937
159744	0	0.911998	-0.623551	0.340811	-0.341295	-0.738352	0.718398	-0.7687	1.3708	-0.579081	-0.798646	0.397123	1.31914	1.06181	0.0218218
159946	0	-0.801862	0.057892	-0.178325	0.0678753	0.593509	1.40198	-0.888068	-1.73423	0.929595	-0.229097	0.415898	0.426229	0.883148	-1.99659
160123	0	-0.215967	0.315806	-0.574687	-1.37728	0.300109	0.711018	-0.369264	-0.400225	0.335643	-0.00975207	-1.80947	-0.731767	-0.276972	-0.463818
160729	1	-4.22155	2.6443	2.13498	0.797772	-1.14694	-0.229399	1.10303	-3.53978	-0.200232	1.1136	0.724144	-0.259468	0.296267	1.39615
160830	1	0.991024	1.29933	-0.301236	-0.503321	-1.00302	0.086587	-0.30928	0.468984	0.921985	-0.00863663	-1.51124	-0.0776354	-0.230059	-1.56495
160931	1	-2.07801	-1.35418	-0.743267	1.30439	0.0816851	1.87243	2.35698	-0.999529	-0.670351	-0.977809	0.551563	-0.813261	0.155598	0.0886075
161327	1	-1.29739	-0.644429	-1.54796	-2.65927	0.158913	-0.938599	-1.01866	-2.13359	-1.11212	-0.555115	-1.61551	-1.68002	1.17363	0.538911
161630	1	-0.297819	-0.50431	1.53546	-0.83235	0.503471	-2.48787	3.15727	0.545171	-1.1858	1.41149	-0.109968	1.16792	0.554057	0.709576
161731	1	0.484155	2.9643	-0.546922	0.77981	-0.974279	0.14574	-0.368664	0.905689	0.677015	1.49571	1.45527	-0.000897495	0.822548	0.327762
162026	1	-0.247596	0.37759	-0.532909	0.536779	-0.0762782	0.318318	0.651732	0.799121	-0.591939	-0.194642	-1.03749	0.345974	-0.601087	0.356992
162228	0	0.819443	-0.415567	-0.266759	1.4402	0.287372	-1.45592	0.987873	1.62899	-0.604128	-0.809596	-0.142362	1.33189	-0.535053	-0.26632
162733	1	-1.85399	-0.986759	-0.460472	0.832517	-1.32619	1.14128	-1.25204	-1.38286	0.210723	-0.410762	0.793778	-0.31932	-0.206939	-0.816677
163129	0	0.344202	1.18762	-0.554223	0.809267	0.692496	-1.00407	-0.0925071	1.18857	1.29674	-0.447137	0.591333	-1.46216	0.0166137	0.380911
163331	0	1.02899	-0.395625	-0.22007	0.461245	-1.95408	-1.89702	-1.43879	0.645859	-1.30221	0.218421	-0.205663	-0.753647	-1.87118	-0.419297
163432	1	0.282327	-1.14453	-0.19006	-1.44984	0.499968	0.310491	-0.390562	-0.212358	0.156324	-0.185531	-0.0864192	0.240187	0.0408145	-0.122427
164030	0	0.338299	0.635503	-0.929271	-0.908378	-0.369678	-0.372646	1.17054	1.36357	-0.57565	-0.354212	-0.138303	0.751313	0.083083	-0.249138
164131	0	-0.233117	0.725073	-0.296803	1.04386	0.7573	0.0282709	-0.530629	-0.714954	-0.179854	0.128967	0.429795	0.504526	0.547256	0.614603
164636	0	0.413704	0.836786	-0.0438164	-0.268732	-0.938211	1.11892	-0.747402	0.94069	-1.31761	-0.16949	-1.25217	0.709496	1.93099	-0.0228567
164939	1	0.367597	0.551086	-0.238144	1.13825	-2.14818	1.01627	1.45596	-0.365031	1.34631	-2.12915	2.08722	-2.92876	0.518475	2.60178
165032	0	-0.373159	0.354297	0.166914	0.944808	1.36804	2.59237	1.24114	-0.775977	2.22466	0.912112	0.786288	0.314595	0.801745	1.91952
165436	0	-0.233117	0.725073	-0.296803	1.04386	0.7573	0.0282709	-0.530629	-0.951553	0.471515	1.18539	1.58689	0.318918	0.0783981	0.691952
165638	0	0.185723	1.02201	1.10184	-1.80776	-1.26113	1.00326	-0.36227	1.31637	0.367647	1.42382	0.563143	0.969862	-0.84474	-1.00899
165840	0	-1.24504	-0.585996	-0.75967	-1.31613	-1.0146	0.501646	-1.83492	-0.706489	-1.04306	-0.214373	-1.4126	-0.239965	0.645119	-2.75129
165941	1	-1.36108	1.66443	-1.2123	0.00786806	1.79576	0.0208904	-0.131193	-0.505808	-0.668556	-1.05613	0.361721	1.31327	0.802821	1.03272
166438	0	-0.0904035	0.339098	-1.27451	-1.78531	-1.14421	-1.56303	-0.958675	-1.67461	0.145401	-0.0669988	0.776813	-1.63718	-0.865359	2.02793
167036	1	1.48074	0.0436293	0.222333	0.634685	-0.574561	-0.655313	-0.41126	1.50405	-0.64479	0.580014	0.545	0.254024	-0.953126	-0.76959
167238	1	0.265177	-0.735264	0.0878242	0.971293	0.957159	-0.372256	-0.551927	0.799064	-0.131322	0.40801	1.09313	0.591013	0.616992	-0.124315
167440	1	0.842497	-0.272717	-0.169596	0.736704	0.892354	-1.40459	-0.113805	0.231298	-1.84029	-0.393643	0.56782	0.890562	-0.153641	1.01081
167743	1	-0.233117	0.725073	-0.296803	1.04386	0.7573	0.0282709	-0.530629	0.0777779	-0.303927	-0.295764	0.0760525	0.883213	-1.21448	-0.327212
168139	0	0.991024	1.29933	-0.301236	-0.503321	-1.00302	0.086587	-0.30928	0.39795	-0.481605	0.172239	0.779864	-0.245691	-0.364381	0.703355
168341	0	-0.807765	-0.494225	-0.553373	-1.64977	-0.468664	2.0334	0.374975	-0.951603	0.210584	-1.27145	-1.50357	2.07075	2.71752	0.00978588
168947	1	0.170702	0.607812	4.23638	0.587385	-1.3977	-1.04543	1.16564	0.431703	-0.7623	0.597678	-0.781609	-0.99114	-0.371843	0.54107
169444	1	0.107647	1.57748	0.730375	0.480806	0.598174	-1.46111	0.211942	0.0976741	3.01652	1.09767	0.21537	0.510113	-1.21428	1.63474
169545	0	-0.312143	-1.19781	0.345244	1.20588	1.02196	0.660082	-0.990048	-0.104154	-0.14382	1.18957	-0.105205	0.392984	1.41528	0.627082
169949	0	-0.786952	-1.77992	-0.194322	1.73593	-0.962537	-0.632953	-0.915903	0.132042	-0.773212	-0.0800975	0.778111	-0.399374	0.448454	-0.237984
170631	1	0.344202	1.18762	-0.554223	0.809267	0.692496	-1.00407	-0.0925071	1.55658	1.38126	-0.270816	-0.0100952	0.0833768	-0.529613	-0.956504
170934	1	-1.81284	1.22518	-1.6547	-0.165572	0.416244	-1.22082	-1.15873	-1.5797	0.508568	-0.819654	-1.12852	-2.87475	-0.987981	-0.227603
171330	0	-0.215967	0.315806	-0.574687	-1.37728	0.300109	0.711018	-0.369264	0.161581	-0.743126	-0.155286	-3.11935	0.500855	1.77095	-0.532686
171633	0	0.361352	0.778353	-0.832107	-1.61187	0.235305	-0.32132	0.0688577	0.187073	0.739129	-0.205439	-0.904173	-0.950001	-0.125555	0.495335
171734	1	0.344202	1.18762	-0.554223	0.809267	0.692496	-1.00407	-0.0925071	-0.0105887	0.924915	1.31954	0.983891	0.813184	-1.02588	-0.461304
172029	0	0.132829	0.896862	3.6842	-0.248677	0.60939	-2.77572	0.799543	-0.112952	0.431403	1.43929	-0.998724	0.358965	-1.55905	-0.00411454
172332	1	0.804964	-0.76305	-0.502865	0.93312	-0.546206	-1.16587	2.17023	0.952041	0.408588	-0.18399	-1.02861	-1.38083	0.721854	-0.609662
172433	0	0.273752	-0.939898	-0.0511176	-0.239276	0.728563	-0.0308822	-0.471244	0.734322	-0.295307	-0.268647	-0.638031	-0.0937135	0.442513	0.414192
172938	1	0.273752	-0.939898	-0.0511176	-0.239276	0.728563	-0.0308822	-0.471244	-0.338721	-0.430771	-0.330001	1.15017	-1.30381	-1.09553	-0.474282
173233	0	0.911998	-0.623551	0.340811	-0.341295	-0.738352	0.718398	-0.7687	0.49603	-0.0189579	-1.85226	-1.51602	0.880798	0.392365	-0.173989
173334	0	-0.233117	0.725073	-0.296803	1.04386	0.7573	0.0282709	-0.530629	0.582793	1.38868	0.598903	-0.138967	1.07245	-0.706094	-0.900401
173435	1	0.352777	0.982986	-0.693165	-0.401302	0.4639	-0.662693	-0.0118247	1.03251	0.269452	0.366184	0.386689	0.723378	-0.224887	-0.626968
173536	1	0.405129	1.04142	0.0951255	0.941836	-0.709616	0.777551	-0.828084	0.0524135	0.662308	-1.08344	1.47319	0.194077	0.258888	-0.0233705
173637	1	0.865891	-0.90925	0.146484	1.06569	-1.94832	0.615746	1.43466	0.625618	-0.64056	2.22585	0.784585	-1.43997	1.23521	0.883356
173940	1	0.344202	1.18762	-0.554223	0.809267	0.692496	-1.00407	-0.0925071	-0.324543	0.409726	0.154214	0.744126	-0.989324	-0.154026	0.733053
174841	0	0.282327	-1.14453	-0.19006	-1.44984	0.499968	0.310491	-0.390562	1.26393	-1.00632	-0.385243	-0.470951	0.208826	0.419077	-0.832567
175035	0	1.48932	-0.161004	0.0833912	-0.575884	-0.803156	-0.31394	-0.330578	1.34443	-1.5429	-1.93454	0.36224	-0.902661	-0.83974	0.292261
175338	1	-0.233117	0.725073	-0.296803	1.04386	0.7573	0.0282709	-0.530629	-0.0231216	1.08503	0.521159	-0.0822817	2.19471	1.13934	0.0305836
175742	1	0.250698	-1.08275	-0.148281	0.464217	0.123581	-0.0822082	0.630434	0.173208	-1.62429	-0.725449	-0.722688	-0.333698	0.288975	0.855587
176037	1	-0.186579	-1.17452	-0.354578	0.797853	-0.422358	-1.61397	-1.57946	-0.253246	-0.90835	-1.23022	-0.228663	-1.77614	-1.46508	-1.45648
176239	0	0.361352	0.778353	-0.832107	-1.61187	0.235305	-0.32132	0.0688577	0.245301	1.08628	0.307348	-1.95951	0.666514	1.8054	0.0663789
176441	0	0.107647	1.57748	0.730375	0.480806	0.598174	-1.46111	0.211942	0.241377	1.52717	0.572699	-1.19416	-0.708645	-0.976483	-0.232765
176542	1	-0.548698	-0.807952	1.62984	0.877421	0.927641	0.203039	-0.685599	-0.311915	-1.89279	1.62213	1.29409	0.761109	0.450431	-0.530607
176845	1	0.259273	-1.28738	-0.287223	-0.746352	-0.105015	0.259165	0.711116	0.775733	-0.502873	-0.268118	-0.602704	-0.0178812	0.904294	0.295302
177140	1	0.265177	-0.735264	0.0878242	0.971293	0.957159	-0.372256	-0.551927	-1.41516	-1.90041	-0.231058	1.70939	0.302255	0.0187013	-1.34358
177241	0	0.903423	-0.418918	0.479753	0.869274	-0.509757	0.377025	-0.849382	0.023313	-0.860563	-1.34028	0.41529	1.18136	0.416572	-0.945668
177645	1	-0.270649	0.23474	-0.630073	1.24027	-0.681261	0.266992	1.75341	-0.730119	0.0952514	0.211166	-0.134456	0.833344	0.823211	1.54823
177746	1	0.813539	-0.967683	-0.641807	-0.277448	-0.774802	-0.824498	2.25092	1.76827	0.682826	0.367522	-0.372143	0.502704	-0.11187	-0.931422
178748	0	0.344202	1.18762	-0.554223	0.809267	0.692496	-1.00407	-0.0925071	0.341481	-0.29547	0.501535	-0.364123	-0.117025	-0.93557	-0.225573
178849	0	0.273752	-0.939898	-0.0511176	-0.239276	0.728563	-0.0308822	-0.471244	0.566455	-0.222285	-0.0981995	-0.999065	1.36393	-0.00983817	-0.239585
178950	0	-0.215967	0.315806	-0.574687	-1.37728	0.300109	0.711018	-0.369264	1.0918	0.738084	0.596184	0.181838	0.70415	0.459546	1.03307
179245	1	-0.215967	0.315806	-0.574687	-1.37728	0.300109	0.711018	-0.369264	-0.20905	0.894091	0.338874	-2.50726	0.831006	-0.213861	0.0447621
179548	1	-0.215967	0.315806	-0.574687	-1.37728	0.300109	0.711018	-0.369264	-0.86724	-1.18461	-1.05489	0.690933	-1.67226	0.684889	0.696833
180230	1	0.273752	-0.939898	-0.0511176	-0.239276	0.728563	-0.0308822	-0.471244	0.605318	-0.0440666	-1.0431	-0.774602	1.39412	-0.810695	-0.122426
180432	1	0.911998	-0.623551	0.340811	-0.341295	-0.738352	0.718398	-0.7687	-0.0779144	-0.0119164	0.437919	1.17587	0.531982	-0.881207	1.53594
180533	1	0.982449	1.50397	-0.162294	0.707248	-0.77442	-0.254786	-0.389962	1.18172	-0.410062	-1.07804	1.4246	-0.0290541	0.374429	-0.0850572
180836	1	-0.224542	0.520439	-0.435745	-0.166713	0.528705	0.369644	-0.449946	0.252095	0.704083	0.21181	-0.599125	-0.392531	0.626088	-1.39978
181131	1	-2.05134	0.510268	-2.17361	-0.200773	0.990538	-0.199621	3.63266	-1.24049	0.0658697	-0.0892045	-1.40841	-1.08614	1.38323	2.72739
181232	1	1.9325	0.482884	0.664736	0.808125	0.804956	0.586397	0.616272	1.41953	0.00597728	0.354669	-0.00511762	-0.96169	0.020297	-0.643427
181636	1	0.859647	-0.681984	-0.447479	-1.68443	0.435164	-0.721847	0.0475597	0.767555	-0.476949	-0.451976	-1.88269	-1.43435	2.48789	-1.03145
182436	1	0.413704	0.836786	-0.0438164	-0.268732	-0.938211	1.11892	-0.747402	0.510977	1.06341	-1.69439	-1.03731	-0.442583	2.02619	-0.613758
182840	0	-0.33748	-0.171176	-1.65447	-0.609943	-0.341323	-0.883205	3.75203	-3.21414	-0.924837	-1.61753	-1.11374	0.976501	-0.95351	-0.862509
183034	0	0.265177	-0.735264	0.0878242	0.971293	0.957159	-0.372256	-0.551927	-0.384686	-1.74832	1.31482	-0.44745	0.745112	-0.648903	0.534817
183741	0	-0.731411	2.18541	-0.681431	1.11642	0.557441	0.428797	-0.509331	-1.15211	2.24246	-0.935072	-0.0730092	-0.393644	0.342924	-0.68095
185038	0	-0.134813	1.41522	1.63993	-1.5653	-0.558321	-1.28673	1.77943	-2.1826	2.05018	1.44958	-1.39994	0.151001	1.90453	1.87054
185139	1	-1.41493	-0.939072	2.38357	-0.559589	2.07164	-0.661911	-0.0030121	-1.15307	-1.06283	1.46695	-0.421385	1.4108	-0.408904	0.398032
185341	1	-1.5201	1.4321	3.81441	0.293063	0.53914	-0.310521	-0.0554024	-1.9075	1.31102	1.52538	1.03895	-1.53499	-0.0693239	2.23237
185947	1	0.999599	1.0947	-0.440178	-1.71389	-1.23161	0.42796	-0.228598	0.0654507	3.19335	-0.0116176	0.529656	-1.02802	-1.53095	0.620626
186444	1	-0.714261	1.77614	-0.959315	-1.30472	0.100251	1.11154	-0.347966	0.540631	2.12178	-1.42457	0.0349424	-0.238463	0.702598	-0.0239504
186545	1	-0.224542	0.520439	-0.435745	-0.166713	0.528705	0.369644	-0.449946	-0.749788	0.444827	1.07311	0.434358	0.0939932	-0.908387	0.353265
186848	1	1.46626	-0.303854	-0.0137726	0.127609	-1.40814	-0.365265	0.771101	2.10289	0.571115	0.759577	-1.02979	1.43846	0.117607	0.400294
187345	1	1.3114	-0.24273	-0.00507674	-1.51099	1.81468	0.519863	1.07509	0.417151	-0.431503	0.382984	0.63009	0.677724	0.281153	1.08876
187547	1	0.175293	-1.28403	-1.03374	-0.175429	0.692114	-1.57378	2.54837	0.658843	-1.69416	0.529366	-0.369438	1.02351	-1.52772	2.37934
187850	0	0.687976	-0.990976	0.0580156	0.13058	0.66952	1.44955	2.84033	-0.32071	0.209891	-0.136839	0.871824	1.02964	2.40984	1.24568
188145	1	0.265177	-0.735264	0.0878242	0.971293	0.957159	-0.372256	-0.551927	0.680706	-0.410905	0.864221	1.40765	1.04522	0.203462	-1.04078
188347	1	0.911998	-0.623551	0.340811	-0.341295	-0.738352	0.718398	-0.7687	1.40245	-1.91173	-1.22526	-0.142335	-0.609706	-0.588214	1.42639
188448	1	0.273752	-0.939898	-0.0511176	-0.239276	0.728563	-0.0308822	-0.471244	-0.01492	-0.326481	0.368365	-0.275957	1.81875	0.81487	0.233752
188549	0	-0.0845899	2.29712	-0.428444	-0.19617	-1.13807	1.51945	-0.726104	-0.0174806	1.69975	0.535564	-0.877235	-0.256386	1.02003	-2.94094
188751	0	0.344202	1.18762	-0.554223	0.809267	0.692496	-1.00407	-0.0925071	0.865843	-0.15676	-1.32111	0.540913	-0.613001	-0.428032	-1.41434
189349	1	0.842497	-0.272717	-0.169596	0.736704	0.892354	-1.40459	-0.113805	-0.00829507	-0.995754	-0.307647	0.089153	0.460697	-0.347279	-0.867946
189450	0	0.250698	-1.08275	-0.148281	0.464217	0.123581	-0.0822082	0.630434	0.00612765	-0.820656	0.884128	0.278647	0.390654	-0.552738	-0.220641
189652	0	0.282327	-1.14453	-0.19006	-1.44984	0.499968	0.310491	-0.390562	-0.300772	-0.412682	1.23452	-0.743255	0.735309	0.685738	0.201007
190031	1	0.344202	1.18762	-0.554223	0.809267	0.692496	-1.00407	-0.0925071	0.804205	1.53353	0.135525	-0.967043	0.521123	0.741448	0.178291
191033	1	-0.582611	0.423318	-0.230929	0.272165	-0.207049	-1.68162	3.9758	-0.60912	0.318598	-0.0463352	0.681293	-0.566175	-1.24156	1.93655
191235	0	0.174862	0.901261	-0.781633	-1.33641	3.08174	0.171109	1.39385	0.503346	-0.0130031	-0.195411	0.370031	1.15697	1.04375	0.983307
191336	0	-0.224542	0.520439	-0.435745	-0.166713	0.528705	0.369644	-0.449946	0.0270242	-0.0116346	-0.625858	-1.59307	0.671698	-0.46064	0.766986
192035	1	0.390651	0.693936	-0.14098	0.43476	-1.54319	1.0676	0.354277	1.0015	0.274411	-0.323679	0.991399	-1.75321	1.02921	0.261957
192136	0	0.265177	-0.735264	0.0878242	0.971293	0.957159	-0.372256	-0.551927	-1.66669	-1.42537	-1.32246	0.742694	-1.06847	0.190953	-0.751414
192237	1	-0.276894	0.462006	-1.22404	-1.50985	1.70222	-1.0706	0.366313	0.0178047	-1.59762	-0.470689	1.1886	0.684786	-1.45066	-0.80415
192439	1	0.352777	0.982986	-0.693165	-0.401302	0.4639	-0.662693	-0.0118247	-0.972285	1.70901	1.35539	0.138332	1.15174	-0.253459	1.1051
192540	1	0.242123	-0.878114	-0.00933956	1.67479	0.352176	-0.423582	0.549752	0.983528	-0.109236	0.436634	0.186735	0.285687	-0.231162	-1.04922
192641	1	0.929148	-1.03282	0.0629273	-2.76243	-1.19554	1.40115	-0.607335	1.06411	-0.985908	0.824579	0.195362	0.138386	-0.270322	0.000430562
192843	0	0.282327	-1.14453	-0.19006	-1.44984	0.499968	0.310491	-0.390562	0.105589	-0.12869	-1.08725	-0.594765	-0.0478289	0.0483436	-1.0301
193239	1	0.96797	1.15648	-0.3984	0.200171	-1.608	0.035261	0.792398	1.11781	-0.0919555	0.793366	0.126539	-0.754988	-0.684027	0.403017
193845	0	0.851072	-0.477351	-0.308538	-0.473865	0.663759	-1.06322	-0.0331227	0.358202	0.607934	0.95155	1.00287	-1.33134	-0.0533199	-0.0162518
194140	1	1.48074	0.0436293	0.222333	0.634685	-0.574561	-0.655313	-0.41126	0.987028	-0.337386	-0.03083	-1.24751	-0.955875	-0.119246	0.54759
194443	0	0.911998	-0.623551	0.340811	-0.341295	-0.738352	0.718398	-0.7687	0.656511	-0.131062	0.61268	-0.907467	0.292038	0.366665	-0.0985289
194645	0	0.405129	1.04142	0.0951255	0.941836	-0.709616	0.777551	-0.828084	-0.898649	-0.699571	-1.03791	-0.535531	0.907572	0.0803663	0.0842433
194746	0	0.273752	-0.939898	-0.0511176	-0.239276	0.728563	-0.0308822	-0.471244	-0.992297	-0.74089	0.281314	0.326472	0.0605263	-0.344396	0.0780587
194847	1	1.48932	-0.161004	0.0833912	-0.575884	-0.803156	-0.31394	-0.330578	0.939183	-0.0467715	-0.254073	0.143437	0.153657	-1.11648	0.739084
195041	1	1.46626	-0.303854	-0.0137726	0.127609	-1.40814	-0.365265	0.771101	0.643922	-0.102758	1.7258	-1.26251	0.0468807	-0.139736	0.236225
195445	1	-2.14086	-0.0728915	3.36352	-0.993577	-1.89679	1.59196	3.05356	-1.57277	1.40516	0.37812	0.735748	-0.738319	1.14616	0.668915
195647	1	-2.37945	-0.265472	1.32043	-1.16754	-0.341314	-1.21305	0.173114	-2.33617	0.00672927	1.69926	-0.595479	-0.486936	-1.73324	1.06966
195849	0	0.982449	1.50397	-0.162294	0.707248	-0.77442	-0.254786	-0.389962	0.865772	0.472989	-0.589395	-1.60723	0.632522	0.247042	0.306112
195950	0	-0.0466266	0.602165	-0.347277	0.768396	-2.08913	-0.464158	-1.85562	0.44556	0.296511	0.259402	1.54799	-1.88107	-0.534751	-1.11187
196144	1	0.991024	1.29933	-0.301236	-0.503321	-1.00302	0.086587	-0.30928	0.435582	1.10144	-0.360802	0.12289	0.389442	-0.428274	0.77934
196346	0	1.30283	-0.0380961	0.133865	-0.300425	2.04328	0.17849	0.99441	0.83813	-0.613137	-0.469029	0.379103	1.2441	0.420011	-0.188617
196750	1	-0.247596	0.37759	-0.532909	0.536779	-0.0762782	0.318318	0.651732	-0.885551	1.36857	-0.530315	-0.697141	-1.72269	1.12883	0.0260369
197550	1	-0.23859	-2.01233	-0.923954	0.487193	-2.6945	-1.0852	1.88694	-0.873252	-0.753196	0.309858	-0.46508	-3.75315	-0.968067	0.0628912
198047	1	0.911998	-0.623551	0.340811	-0.341295	-0.738352	0.718398	-0.7687	0.506914	0.0258744	0.622787	-0.340979	-1.16515	0.406783	-0.36298
198249	0	0.229975	-1.20296	-0.97835	-2.79298	1.67348	-1.12975	0.425697	-0.112066	-1.80821	-0.603371	-1.61992	-1.61952	0.359793	0.346048
198350	0	-0.262075	0.0301065	-0.769015	0.0297029	-0.909856	0.608366	1.83409	0.413286	-1.0942	-0.856199	0.950018	0.208102	1.23141	-0.13901
198653	0	-0.956293	-2.06627	-0.421732	-0.409744	1.42671	0.542223	0.57045	-0.579868	-1.83301	-0.0966113	0.12156	1.18934	0.990809	0.566559
199150	1	-0.270649	0.23474	-0.630073	1.24027	-0.681261	0.266992	1.75341	0.500496	-0.593672	0.675104	-0.232918	-1.93697	1.21734	0.115457
199352	1	1.47484	-0.508487	-0.152714	-1.08296	-1.63673	-0.0238921	0.851783	1.06547	0.260641	0.442064	-1.46384	-0.761552	0.619471	0.964848
199453	0	0.250698	-1.08275	-0.148281	0.464217	0.123581	-0.0822082	0.630434	0.647615	0.0788256	0.35639	-0.234146	0.598763	-1.30888	-0.560337
199655	0	-1.44011	-0.258454	-0.570254	0.169894	2.06042	0.652702	-0.590613	-1.07246	0.92225	0.462229	-0.992585	0.197283	1.14251	-1.34865
199958	0	-1.84447	1.28696	-1.61293	1.74849	0.0398567	-1.61352	-0.13773	-0.812333	-0.372131	-1.06102	-0.0711993	0.39823	-0.171674	1.46799
200008	1	-0.957264	1.54717	3.32089	-0.448602	-0.359243	-1.05281	1.56508	-0.376317	0.507605	0.456201	-0.103503	0.941236	-1.13941	1.86438
200109	1	-0.130607	0.605516	-1.09379	1.33932	-1.292	-2.2971	-0.0183612	0.236457	-0.54874	-0.283529	1.61507	-0.299679	-0.0126055	0.655125
200210	0	0.265177	-0.735264	0.0878242	0.971293	0.957159	-0.372256	-0.551927	1.25361	-0.686384	0.511915	0.664418	-0.133626	-0.427675	1.17464
200311	0	1.48932	-0.161004	0.0833912	-0.575884	-0.803156	-0.31394	-0.330578	0.652914	0.325459	-0.0257218	0.619579	-0.0356357	-1.44516	-0.564662
200513	0	-1.30016	1.51823	-0.562953	0.140438	0.39365	1.80251	-0.86677	0.350161	2.21214	-1.53219	0.590882	0.798379	1.64235	-0.86096
200614	1	0.23622	-1.43023	-0.384387	-0.0428596	-0.709997	0.207839	1.81279	1.50862	-1.26023	0.432973	-0.998369	-0.279816	0.662376	-0.11794
200917	1	-1.42167	1.03125	-1.64273	0.907777	-0.247782	0.208286	3.25452	-2.31893	0.735308	-0.797815	1.70094	1.08188	1.5085	2.04692
201111	0	-1.31454	-0.235162	-1.27008	-0.238134	0.616103	-1.62135	-1.18002	-1.43876	0.328271	0.509638	-1.20592	-1.1696	-0.434507	0.761255
201414	1	0.903423	-0.418918	0.479753	0.869274	-0.509757	0.377025	-0.849382	0.920054	0.538076	0.416893	-0.819643	-0.213127	0.353279	-0.388376
201818	1	-0.706229	1.50479	2.27239	0.386935	0.568657	-0.885815	0.0782699	-0.151442	1.18476	1.15353	-1.52202	0.754621	0.513765	0.727558
202113	1	-0.256171	0.582223	-0.393967	1.74735	0.152317	-0.0230551	0.57105	-0.385815	0.158249	-0.009171	1.44771	1.11598	0.374039	1.08315
202820	1	-3.64509	-0.777414	2.42005	-1.43485	-1.75035	-1.87946	-0.988091	-4.55967	-1.25215	1.12811	1.01881	-0.348612	0.126368	-0.691268
203418	0	1.36375	-0.184297	0.783214	-0.167855	0.641165	1.96011	0.258833	1.26331	0.198724	1.62229	0.164081	1.22177	0.777821	-0.616594
204016	1	-0.871363	0.408726	-0.688732	1.14587	2.22422	-0.72101	-0.233174	-1.67611	-0.48785	-0.0485028	1.68394	-0.221466	-0.407369	-1.96199
204218	0	0.88037	-0.561767	0.382589	1.57277	-1.11474	0.325699	0.252296	0.0207088	-0.673432	0.465525	0.208454	0.98911	0.237699	0.829719
204319	1	0.30305	-1.02431	0.640009	1.80736	-1.04994	1.35804	-0.185825	-1.01942	0.407499	-1.18577	0.866687	0.349585	-0.367217	0.28767
204521	1	-0.707927	0.142969	-0.83637	1.57391	-1.2272	-1.26476	-0.456483	0.66668	0.372457	-0.978321	1.56319	-2.48215	-1.10029	-0.38523
204622	1	1.48074	0.0436293	0.222333	0.634685	-0.574561	-0.655313	-0.41126	1.60633	-0.306856	0.210393	0.54427	-0.827512	-0.333143	-1.74927
205119	0	0.842497	-0.272717	-0.169596	0.736704	0.892354	-1.40459	-0.113805	0.17778	0.567298	-0.000648723	-1.25838	1.42663	-1.30766	0.433507
205220	1	-1.66809	-0.0732281	0.575403	-1.36913	1.73751	0.537032	-0.205481	-1.18607	-2.03308	1.00618	-0.055183	0.441181	-0.527583	1.14914
205826	0	0.352777	0.982986	-0.693165	-0.401302	0.4639	-0.662693	-0.0118247	-0.69461	0.323504	-1.74035	-1.47233	2.62578	-1.57178	0.499622
206222	0	-0.731411	2.18541	-0.681431	1.11642	0.557441	0.428797	-0.509331	-0.693009	1.97561	0.336856	0.656506	0.697323	0.99286	-2.66068
206323	1	-0.355579	-2.24026	-0.363073	-0.315347	-1.47877	1.53022	2.55703	-1.34617	-1.94525	0.563461	0.408205	-0.212346	0.943205	0.463407
206727	0	0.148188	-0.96319	0.648705	0.168753	2.17288	2.24317	0.118167	-0.656915	-1.28612	-0.478722	-0.121326	0.7498	1.29212	0.00842017
206828	0	0.842497	-0.272717	-0.169596	0.736704	0.892354	-1.40459	-0.113805	1.17922	-0.362615	-0.340628	0.711559	-1.12441	1.09618	1.1458
206929	0	0.273752	-0.939898	-0.0511176	-0.239276	0.728563	-0.0308822	-0.471244	0.306401	0.482833	-0.262426	-2.28301	0.953266	-0.526473	-0.294147
207426	0	1.9325	0.482884	0.664736	0.808125	0.804956	0.586397	0.616272	0.472177	-0.566418	0.228837	-0.597636	-0.0206999	-0.884122	-0.934472
208024	1	0.405129	1.04142	0.0951255	0.941836	-0.709616	0.777551	-0.828084	0.166766	0.230783	-0.702995	0.421245	-0.957349	-1.3655	0.513135
208125	1	-1.12602	-1.2705	1.88726	1.11201	0.992446	1.23538	-1.12372	-0.770034	-0.567852	1.56098	0.740453	0.829877	0.400579	0.168075
208226	1	0.851072	-0.477351	-0.308538	-0.473865	0.663759	-1.06322	-0.0331227	0.920543	-1.91759	1.15446	0.945997	0.406459	-2.08372	-0.594338
208327	0	0.265177	-0.735264	0.0878242	0.971293	0.957159	-0.372256	-0.551927	0.83968	-0.653754	-1.45955	0.884744	1.39882	0.859994	-1.05365
209127	1	-3.85463	-0.797356	2.37336	-0.455902	0.491102	-1.43836	1.43858	-3.28091	-0.258931	0.670435	-0.665967	1.56489	-1.32091	0.194855
209228	1	-1.32902	-0.582645	-1.50618	-0.74521	-0.217475	-1.3313	0.00233714	-0.830546	0.997533	-0.859203	-0.543271	0.922791	-1.25186	1.1167
209329	1	0.582887	-0.0257069	1.01784	1.11174	0.19305	-1.91296	1.29232	0.982608	-0.526204	-0.000344768	1.52185	0.0876706	0.224813	0.231982
210011	0	-0.475577	0.562816	0.612748	-1.00225	-0.399195	0.202649	1.03686	-0.273272	0.598306	0.829803	0.30058	-0.264034	-0.140405	0.619334
210415	1	-0.233117	0.725073	-0.296803	1.04386	0.7573	0.0282709	-0.530629	0.19171	-0.0633912	0.154231	0.22121	0.0650855	-0.153344	-0.441067
210617	1	0.666867	-0.0290581	1.76435	0.540814	-0.604078	-0.0800183	-0.544933	0.830759	-0.735876	0.655435	-0.0013575	-1.03711	-1.1868	-0.434814
211114	1	0.711029	-0.848126	0.155179	-0.572912	1.2745	1.50087	1.73865	1.05055	-1.89443	0.397225	0.212654	-1.31505	0.98871	0.421587
211215	0	0.851072	-0.477351	-0.308538	-0.473865	0.663759	-1.06322	-0.0331227	0.890024	-0.810662	0.583973	-0.0675649	1.24162	-1.29912	0.813353
211316	1	-0.113457	0.196249	-1.37167	-1.08182	-1.74919	-1.61436	0.143004	-1.34794	0.775426	-1.23371	-1.18849	-0.0431069	-2.94033	-0.641936
211619	0	0.405129	1.04142	0.0951255	0.941836	-0.709616	0.777551	-0.828084	0.482418	1.21636	-0.24465	0.0146211	0.339524	2.17103	-1.25873
211720	0	-1.40223	-0.547505	-0.0180691	1.00596	0.0533304	2.38299	-0.224511	-0.864846	-1.26128	0.845267	0.804462	0.351791	1.93359	0.342973
211821	0	0.859647	-0.681984	-0.447479	-1.68443	0.435164	-0.721847	0.0475597	0.666914	-0.564336	-1.30428	-0.870081	0.451286	0.101338	-0.512874
211922	1	1.09557	0.267347	2.10959	1.41775	0.170456	1.11037	1.58428	-0.259108	0.835663	0.467554	0.00292534	-1.16238	1.20552	1.27559
212116	0	-0.714261	1.77614	-0.959315	-1.30472	0.100251	1.11154	-0.347966	-0.555621	-0.925656	-0.397619	-0.528495	-1.24811	0.786478	-0.617276
212217	1	-0.233117	0.725073	-0.296803	1.04386	0.7573	0.0282709	-0.530629	0.963071	-0.000600927	-0.0619053	0.719359	-0.706965	-0.0847854	0.480387
212419	1	0.353118	0.203603	-0.47425	0.631176	-2.98175	1.30632	2.63832	0.843031	0.914917	0.743961	0.595492	-0.668081	1.47694	-0.23323
212823	0	1.49789	-0.365638	-0.0555507	-1.78645	-1.03175	0.0274339	-0.249896	1.25595	0.416938	0.196434	-1.25187	-0.356797	0.993532	0.370391
213017	0	0.982449	1.50397	-0.162294	0.707248	-0.77442	-0.254786	-0.389962	0.333379	-0.204844	-0.373141	-0.175375	-1.5654	-1.39865	0.0584532
213421	1	-1.89152	-1.47709	-0.793741	1.02893	-2.76475	1.38001	1.032	-0.631945	-2.03652	-1.31205	-0.618968	-1.18825	-1.10899	1.29648
214019	1	0.982449	1.50397	-0.162294	0.707248	-0.77442	-0.254786	-0.389962	0.232553	0.225534	-1.60938	-0.277363	-0.940038	-1.52052	-0.44686
214524	0	0.413704	0.836786	-0.0438164	-0.268732	-0.938211	1.11892	-0.747402	0.290621	1.30892	0.156155	1.19023	0.405739	1.8472	-0.269919
214625	1	-1.99075	1.14345	-1.74317	-1.10068	3.03408	-0.387017	0.246944	-1.74022	1.10519	-2.13613	-0.582699	1.67736	-1.94339	0.862749
214726	0	-0.233117	0.725073	-0.296803	1.04386	0.7573	0.0282709	-0.530629	0.52775	0.354036	1.35419	1.31385	0.705608	-0.764691	-0.753977
217126	0	-1.29739	-0.644429	-1.54796	-2.65927	0.158913	-0.938599	-1.01866	-1.57935	-0.0178607	-1.02593	-2.0294	-0.131046	-1.8412	1.51562
217429	1	-0.285469	0.66664	-1.08509	-0.299283	1.93082	-1.41197	0.285631	0.254488	0.169586	-0.949773	-0.993118	0.843378	-1.6316	-0.581887
219231	0	0.405129	1.04142	0.0951255	0.941836	-0.709616	0.777551	-0.828084	-0.0763114	-0.492631	-0.113374	-0.693508	-0.18671	-0.187157	-1.73969
220721	0	-2.25946	-3.06855	0.344614	-0.480639	-1.42089	0.114529	1.69328	-0.0805254	-2.7009	-1.87073	-0.762876	0.788719	-0.618231	-0.195718
221319	1	-3.1617	-0.399944	2.82068	-3.17548	0.00555675	-0.245053	-0.981554	-2.60608	0.357148	1.95927	-3.50044	-0.371348	-0.258548	-2.93747
223929	0	0.352777	0.982986	-0.693165	-0.401302	0.4639	-0.662693	-0.0118247	1.73477	0.79264	-1.66087	-1.9839	-0.0650854	0.00763016	0.229156
227533	1	0.273752	-0.939898	-0.0511176	-0.239276	0.728563	-0.0308822	-0.471244	0.249744	0.23447	0.630124	0.41545	1.16435	-0.0669277	-1.50031
228434	1	-1.24504	-0.585996	-0.75967	-1.31613	-1.0146	0.501646	-1.83492	-0.296921	-0.418938	1.12574	2.02795	-0.28589	-0.170989	-0.642565
231928	1	0.273752	-0.939898	-0.0511176	-0.239276	0.728563	-0.0308822	-0.471244	-0.0625736	-0.564344	-0.352677	-1.48951	0.35539	0.388914	-0.0471381
233326	0	0.0371961	-0.550038	1.23348	-0.567736	0.634242	-0.487925	-0.166795	-0.45192	-0.516358	0.904494	-1.6695	0.869207	-1.96	0.813032
237334	1	-0.810437	0.262526	-0.0393834	1.27844	0.822104	1.06061	-0.96875	-1.95075	-0.948033	0.138017	1.25783	0.98167	1.02848	1.14767
238033	0	-0.224542	0.520439	-0.435745	-0.166713	0.528705	0.369644	-0.449946	0.569657	1.91162	0.30825	1.44056	1.03536	-0.147143	-1.4499
239944	1	-1.59721	-0.131001	-0.179806	0.840391	-0.688184	-2.18104	1.32778	-0.140616	0.287935	1.26859	1.03101	-1.07795	-1.41219	0.0515914
245333	1	-0.326621	-1.54529	0.109138	0.698805	0.188385	0.95013	0.192312	0.958072	0.0110461	-1.84765	0.275607	-0.0937656	0.505075	-1.36738
246133	1	0.911998	-0.623551	0.340811	-0.341295	-0.738352	0.718398	-0.7687	0.9661	0.105038	0.0594051	0.992126	0.714746	1.27214	-0.471609
248238	1	0.405129	1.04142	0.0951255	0.941836	-0.709616	0.777551	-0.828084	-0.0593451	0.0901325	-1.0694	1.20896	0.380463	1.05284	-0.92452
248339	0	-0.224542	0.520439	-0.435745	-0.166713	0.528705	0.369644	-0.449946	0.922817	1.15494	-0.480207	-1.03267	0.901446	2.33863	0.477483
249947	1	0.645512	1.18992	4.77595	0.0573328	0.586796	0.247605	1.0915	0.99029	-0.774071	2.80223	-0.91157	-0.413097	-0.0132885	0.479157
250932	1	0.344202	1.18762	-0.554223	0.809267	0.692496	-1.00407	-0.0925071	0.408167	1.36134	1.11643	-0.0294645	1.22302	-0.542202	-0.0612692
251833	0	-0.862789	0.204093	-0.827674	-0.0646944	1.99562	-0.379636	-0.152491	0.690759	0.732504	0.0572329	-1.28728	2.74352	-0.0773233	0.512556
255639	1	0.399226	0.489302	-0.279922	-0.775809	-1.77179	1.40897	0.434959	1.09628	-0.065342	-0.388236	-0.211512	-0.208261	0.447237	0.137137
255740	1	-0.233117	0.725073	-0.296803	1.04386	0.7573	0.0282709	-0.530629	-1.05913	0.141935	0.0377131	1.09542	-0.295134	0.229155	-0.889746
256540	1	-2.41955	2.25295	-1.61739	-2.10612	1.20352	2.1365	-0.386652	-0.80351	-0.508731	0.581462	-0.293503	-0.720165	0.964935	0.929297
257542	1	-0.837606	-0.476525	2.12615	-0.794178	2.00684	-1.69425	0.43511	-0.606059	-0.475966	0.657167	0.00925893	-0.831551	-1.7277	0.355696
257845	0	0.265177	-0.735264	0.0878242	0.971293	0.957159	-0.372256	-0.551927	0.872119	-0.0404938	0.921733	0.0691103	0.17169	1.28869	1.2754
257946	1	-0.862448	-0.57529	-0.608759	0.967784	-1.45003	1.58938	2.49765	-1.87957	0.0490533	-0.0360218	2.02531	-1.38385	-0.118702	0.967656
270332	0	-0.461098	0.910299	0.848853	-0.495174	0.434383	-0.0873988	-0.145497	0.738234	0.295842	0.69352	1.26628	1.48857	-0.420482	-0.66895
274542	1	-1.95245	-1.33089	-1.44309	0.896363	-1.36264	-0.401612	1.76757	-1.57639	-0.644928	-0.640278	0.905173	-1.90884	0.66725	-0.275714
275645	0	1.94965	0.0736168	0.386852	-1.61301	0.347765	1.26914	0.777637	1.48879	0.353264	0.109187	-1.89387	-0.711569	0.497899	1.98794
280739	1	0.982449	1.50397	-0.162294	0.707248	-0.77442	-0.254786	-0.389962	-0.239603	-0.175356	-0.525804	-0.307366	-1.40983	-2.61611	-0.801582
280941	1	0.273752	-0.939898	-0.0511176	-0.239276	0.728563	-0.0308822	-0.471244	-0.102864	-0.445089	-0.285134	0.769409	-0.28675	0.32939	-0.536866
285345	1	1.48074	0.0436293	0.222333	0.634685	-0.574561	-0.655313	-0.41126	1.06094	0.0877051	-0.24869	1.61052	0.410465	-1.27804	-1.06389
285446	0	-0.461098	0.910299	0.848853	-0.495174	0.434383	-0.0873988	-0.145497	-0.211186	-0.279923	-1.68555	0.682762	-0.498596	0.0333272	-0.155571
286650	0	0.976545	0.95185	-0.537342	-1.0104	-1.83659	0.376634	0.873081	-0.140905	-0.537736	-0.0378982	-0.62654	-1.19548	1.56635	0.998118
289555	1	-0.294993	-1.60708	0.0673604	-1.21526	0.564772	1.34283	-0.828684	0.00136982	-1.34783	-0.100713	-1.32958	-1.16532	-0.33779	0.88895
290136	1	-0.186579	-1.17452	-0.354578	0.797853	-0.422358	-1.61397	-1.57946	-0.0870811	0.634456	0.731732	0.266509	-0.244923	-1.37704	0.000957199
293748	1	0.273752	-0.939898	-0.0511176	-0.239276	0.728563	-0.0308822	-0.471244	0.354891	-0.631837	0.129778	-1.35042	0.353699	1.01256	0.0436658
295146	1	1.02899	-0.395625	-0.22007	0.461245	-1.95408	-1.89702	-1.43879	0.682693	-0.310875	1.3052	-0.117384	-3.93646	-0.512983	0.933851
298051	1	1.9266	-0.0692328	0.289688	-0.90952	-0.257217	1.21782	1.87932	0.703131	0.04099	-0.303602	-1.73015	-0.842618	0.702407	2.42581
299154	0	1.30283	-0.0380961	0.133865	-0.300425	2.04328	0.17849	0.99441	0.529556	0.258942	0.272781	0.688461	-0.137909	0.0262608	1.03417
299760	0	-1.80426	1.02054	-1.79365	-1.37614	0.187649	-0.879446	-1.07804	0.0565795	1.80531	-0.493557	0.330125	-0.34902	-0.265822	-0.731633
300618	0	0.338299	0.635503	-0.929271	-0.908378	-0.369678	-0.372646	1.17054	-1.32246	0.825982	0.393785	0.102375	0.0291398	1.06594	-1.25473
300719	0	-1.32902	-0.582645	-1.50618	-0.74521	-0.217475	-1.3313	0.00233714	-1.13951	-0.799517	-2.242	0.683471	-1.09915	1.2792	-0.0788921
303119	1	-0.222414	-0.303028	2.42092	-0.192704	-0.0650623	-0.996294	1.23933	0.641633	1.66623	-0.434675	0.933415	0.438216	-0.363347	3.10881
303624	0	0.265177	-0.735264	0.0878242	0.971293	0.957159	-0.372256	-0.551927	0.402832	-0.467099	-0.280048	-0.21825	-0.380616	-1.22462	-0.539004
304727	1	-0.479197	-1.15879	2.14025	-0.200578	-0.703065	2.32603	-1.34049	-0.440877	-1.79625	0.317296	0.336974	-0.223595	0.566107	-0.25102
305830	1	0.991024	1.29933	-0.301236	-0.503321	-1.00302	0.086587	-0.30928	0.0563283	1.34965	-0.12192	-0.448595	-0.539976	-0.182939	0.53732
308129	0	-0.233117	0.725073	-0.296803	1.04386	0.7573	0.0282709	-0.530629	-0.628856	0.923553	-1.54771	1.01805	1.07023	1.57788	-0.173004
308331	0	1.50647	-0.570271	-0.194493	-2.99702	-1.26035	0.368807	-0.169213	1.77315	-0.560648	0.117703	-2.42475	-0.796653	0.967351	0.796331
309636	1	0.344202	1.18762	-0.554223	0.809267	0.692496	-1.00407	-0.0925071	0.585372	0.494988	-1.11164	0.638789	-0.888533	-0.627396	-0.269299
310621	1	-1.50465	-0.338986	0.427765	-0.941101	-1.71391	-0.00672309	-0.42879	0.534536	-0.34747	-0.478971	0.675954	-0.64736	-1.40975	0.798251
314225	0	-0.845639	-0.205174	-1.10556	-2.48583	1.53843	0.303111	0.00887367	-1.37899	-0.615811	0.446765	-1.48501	2.82979	0.00468612	-1.04658
316835	1	-0.81625	-1.6955	-0.885449	-0.310697	0.815962	-2.02187	-1.20132	-1.58066	-0.68525	1.38722	-0.996554	-0.744956	0.0869211	-0.584776
317332	0	-0.801862	0.057892	-0.178325	0.0678753	0.593509	1.40198	-0.888068	-0.272038	-0.737163	-0.266848	1.81225	1.67542	0.785892	-2.22222
321323	1	0.265177	-0.735264	0.0878242	0.971293	0.957159	-0.372256	-0.551927	0.485463	-0.514815	0.220368	0.0595667	2.41123	-0.923264	-0.293299
322224	1	0.405129	1.04142	0.0951255	0.941836	-0.709616	0.777551	-0.828084	-0.0696484	0.735017	1.70204	-0.442493	-0.84365	-0.0681329	-0.334181
329440	0	-0.312143	-1.19781	0.345244	1.20588	1.02196	0.660082	-0.990048	-0.20685	-1.49286	-0.872283	0.13088	1.07805	-1.98473	0.766898
329844	0	0.842497	-0.272717	-0.169596	0.736704	0.892354	-1.40459	-0.113805	0.516995	-1.11848	-0.254838	0.169189	0.803166	-0.124692	-0.230699
333330	1	0.903423	-0.418918	0.479753	0.869274	-0.509757	0.377025	-0.849382	1.16096	-0.283744	-0.337332	0.00410706	-0.385862	-0.0855294	-1.0475
334635	1	-1.77497	0.936125	-1.10252	0.670491	-1.59085	0.509473	-0.792624	-1.61191	-0.375439	0.708514	-0.448633	0.220217	1.08495	0.116999
336841	0	-0.86066	-0.619374	2.02899	-0.090685	1.40185	-1.74557	1.53679	-0.727868	0.811764	0.171264	-0.793652	1.20236	-1.04317	3.2287
339847	1	0.242123	-0.878114	-0.00933956	1.67479	0.352176	-0.423582	0.549752	0.0539972	-1.72411	-0.0923597	-0.809548	0.312206	1.51787	0.284857
341834	0	0.405129	1.04142	0.0951255	0.941836	-0.709616	0.777551	-0.828084	0.635048	2.16817	-0.504207	2.07357	-2.00674	0.388056	-0.859425
342129	0	-1.88329	-0.902342	-1.1516	-1.21411	0.452312	-0.247634	-1.53746	-0.955525	0.0440038	0.682356	-0.873185	1.64991	-0.759393	-0.249017
346137	0	0.352777	0.982986	-0.693165	-0.401302	0.4639	-0.662693	-0.0118247	-0.156604	0.211471	-1.52634	-0.077871	-1.29108	-0.543451	-0.0152661
346945	1	-0.699352	-0.0616649	-0.975312	0.363339	-1.4558	-0.923391	-0.3758	-0.646844	0.59749	-2.81731	1.21918	-0.0913296	-1.25423	0.165315
348545	0	-0.107553	0.748365	-0.996626	0.635827	-0.687021	-2.24578	-1.12004	-3.3579	0.919792	-1.03615	-1.13741	-0.914156	0.588763	-1.30171
349244	0	-0.233117	0.725073	-0.296803	1.04386	0.7573	0.0282709	-0.530629	-0.412183	-1.67072	-1.73054	-0.203311	0.232331	1.40944	-0.69067
350330	1	0.250698	-1.08275	-0.148281	0.464217	0.123581	-0.0822082	0.630434	-0.832263	0.352851	1.22379	0.448566	-0.868779	0.429664	0.486377
351938	1	0.273752	-0.939898	-0.0511176	-0.239276	0.728563	-0.0308822	-0.471244	1.16126	-0.626309	1.40725	-0.120358	0.829367	0.587793	-0.476186
352132	0	0.358591	2.94101	0.152901	1.18784	0.470042	2.41979	0.220747	-0.319563	0.389711	0.359554	-0.692114	0.999556	0.9083	0.735282
352738	0	0.265177	-0.735264	0.0878242	0.971293	0.957159	-0.372256	-0.551927	0.123198	-0.285593	0.631868	0.201128	-0.536178	-0.0942034	-0.459841
353740	0	1.35518	0.0203367	0.922156	1.04271	0.86976	1.61873	0.178151	0.959031	0.906635	1.21797	0.47021	0.515915	2.84047	2.59631
355239	1	0.0286211	-0.345404	1.37242	0.642833	0.862837	-0.829299	-0.247477	-0.102547	-0.776981	1.01104	0.00442245	-0.487492	0.247128	0.377652
358144	1	0.903423	-0.418918	0.479753	0.869274	-0.509757	0.377025	-0.849382	1.48288	-0.104784	0.341405	-0.475883	-0.589628	-0.67866	1.38491
360030	1	0.405129	1.04142	0.0951255	0.941836	-0.709616	0.777551	-0.828084	0.151165	-0.300907	0.633078	0.64287	-0.481713	-0.584638	-1.47816
361941	0	-3.1084	2.13684	2.59545	0.294205	0.426679	-1.90098	-0.764182	-2.7665	2.15072	2.43358	2.01493	-0.093271	-0.550197	-0.0144247
365343	1	0.0371961	-0.550038	1.23348	-0.567736	0.634242	-0.487925	-0.166795	0.331088	0.849693	1.06492	-1.01635	0.829008	0.982874	-0.745979
366042	1	-0.231417	3.58177	2.93183	-1.92322	-2.31942	-0.593969	1.80773	0.60035	1.08564	1.72614	-0.130214	-1.3675	-1.57642	-0.712335
368551	0	0.501305	2.55504	-0.824806	-1.64133	-1.43147	0.828487	-0.2073	0.652244	0.334966	0.83154	-1.75248	0.357406	-0.487281	-0.682491
368753	1	1.48074	0.0436293	0.222333	0.634685	-0.574561	-0.655313	-0.41126	1.7724	-0.200245	0.807829	0.674741	-0.63948	0.801349	-0.172812
371843	1	-0.215967	0.315806	-0.574687	-1.37728	0.300109	0.711018	-0.369264	-2.10314	0.476191	-0.494418	-0.528626	8.78717e-05	1.0934	1.28831
377451	1	-4.62914	1.38598	0.0834014	-0.489393	-0.647872	0.109785	2.35908	-3.67967	1.77553	0.112052	1.32469	0.397131	0.248781	-0.988647
378756	0	-0.810437	0.262526	-0.0393834	1.27844	0.822104	1.06061	-0.96875	-0.949728	0.343512	-1.95863	1.81938	0.609839	0.620992	-0.388365
378857	1	-0.376687	-1.27834	1.34326	0.0948862	-2.75237	0.000657439	-0.828226	-0.87491	-0.569504	0.487373	-0.74479	0.924665	0.965635	-0.559506
379657	1	-0.699352	-0.0616649	-0.975312	0.363339	-1.4558	-0.923391	-0.3758	-1.06025	-0.336679	1.25855	-0.524296	-2.14033	1.09742	-0.757347
380036	0	-0.122032	0.400882	-1.23273	0.128751	-1.5206	-1.95573	0.0623212	-0.269951	-0.60921	-2.69676	-0.278595	1.34431	-0.104507	0.84999
381038	1	0.903423	-0.418918	0.479753	0.869274	-0.509757	0.377025	-0.849382	-1.19133	1.59457	0.61172	-1.00061	-0.932104	1.18144	-0.0508154
381543	1	0.911998	-0.623551	0.340811	-0.341295	-0.738352	0.718398	-0.7687	0.779051	-1.47994	0.644399	-0.684128	0.249225	0.518216	0.764064
382242	1	0.279566	1.01813	0.794948	1.34986	0.734706	3.0516	-0.238673	-0.279658	-1.40399	-0.0625967	0.603843	0.535224	1.10826	0.606848
385046	0	0.903423	-0.418918	0.479753	0.869274	-0.509757	0.377025	-0.849382	0.992615	-0.861095	-0.00580165	0.412925	0.449087	-0.105582	-1.00919
385450	0	0.413704	0.836786	-0.0438164	-0.268732	-0.938211	1.11892	-0.747402	-0.866131	-0.324013	-0.353159	0.76846	-0.948231	-0.243156	-0.997325
387959	0	1.48074	0.0436293	0.222333	0.634685	-0.574561	-0.655313	-0.41126	1.09915	0.562255	-0.92138	2.19849	-1.69534	-0.0933985	0.87192
389357	1	1.48074	0.0436293	0.222333	0.634685	-0.574561	-0.655313	-0.41126	1.37091	0.949186	0.0460883	1.21724	-0.0159737	0.00962414	-0.0146944
391748	1	-0.699352	-0.0616649	-0.975312	0.363339	-1.4558	-0.923391	-0.3758	1.0182	-0.910378	-0.307382	0.834203	-0.291071	-0.481905	0.756868
392750	0	-0.233117	0.725073	-0.296803	1.04386	0.7573	0.0282709	-0.530629	-0.60171	0.349747	-0.589707	0.522628	0.122194	2.00117	1.20712
393550	0	-0.239021	0.172956	-0.671851	-0.67379	-0.304873	0.659692	0.732414	0.763828	-0.464433	-0.112926	0.304843	0.487425	0.00705204	0.696632
394956	1	1.49789	-0.365638	-0.0555507	-1.78645	-1.03175	0.0274339	-0.249896	0.0404269	0.0742761	-0.18465	-1.08397	-0.0229441	-0.331876	-1.07574
395756	1	0.273752	-0.939898	-0.0511176	-0.239276	0.728563	-0.0308822	-0.471244	0.170496	-0.248032	0.0919439	-0.287006	1.17116	0.45477	-1.74506
395958	0	0.384837	-1.26409	-0.987046	-1.15438	-1.54934	-2.01488	0.121706	-0.222606	-1.82292	1.20782	-1.87096	-1.19772	-3.11292	0.0166658
397154	1	0.273752	-0.939898	-0.0511176	-0.239276	0.728563	-0.0308822	-0.471244	-1.67047	0.164386	-0.435693	0.813844	0.702056	-0.682863	0.0727563
397760	0	1.48074	0.0436293	0.222333	0.634685	-0.574561	-0.655313	-0.41126	0.66372	-0.494257	-0.0245386	-0.649327	-1.33409	-0.305415	-0.0842084
397861	0	-0.239021	0.172956	-0.671851	-0.67379	-0.304873	0.659692	0.732414	-0.216072	0.728615	-0.998568	-0.613161	0.958476	-0.481582	0.14678
406432	0	0.999599	1.0947	-0.440178	-1.71389	-1.23161	0.42796	-0.228598	1.7931	-0.494019	-0.754093	-0.98909	-1.24288	-0.0603343	-0.993995
406836	1	0.851072	-0.477351	-0.308538	-0.473865	0.663759	-1.06322	-0.0331227	1.38489	-0.933806	-0.7151	-0.499787	-1.10459	-1.6507	0.679444
413934	1	-1.56388	1.16904	2.88718	-2.26064	1.48406	-1.40939	0.841539	-1.2645	0.17237	0.914358	-1.04705	2.28115	-1.98435	-0.248794
414229	0	0.273752	-0.939898	-0.0511176	-0.239276	0.728563	-0.0308822	-0.471244	0.788129	-1.2388	-1.1541	0.489903	-0.472125	-0.0779702	-1.20399
419239	1	-0.215967	0.315806	-0.574687	-1.37728	0.300109	0.711018	-0.369264	0.205801	-1.11897	-0.73194	-1.29738	-1.15285	0.0992646	-0.60815
421226	0	-0.722405	-0.204514	-1.07248	1.06683	-2.06078	-0.974717	0.725878	0.370788	1.2695	-0.351309	-0.188668	0.164981	1.05679	0.435998
422632	1	0.265177	-0.735264	0.0878242	0.971293	0.957159	-0.372256	-0.551927	0.263364	-1.19961	-0.327053	0.989148	-1.09913	-1.07335	0.945197
424939	0	-1.92983	0.997249	-1.09382	-0.968112	1.63197	1.3946	-0.488632	-0.861609	1.16298	-0.875954	0.173697	1.11587	-0.935782	1.00826
429040	1	0.903423	-0.418918	0.479753	0.869274	-0.509757	0.377025	-0.849382	-0.540084	0.0214157	3.07208	-1.29708	-0.135671	-0.509064	-0.576439
432332	1	-0.215967	0.315806	-0.574687	-1.37728	0.300109	0.711018	-0.369264	0.551537	-1.32369	-0.440884	0.376313	0.251109	0.441613	-0.405147
433839	0	0.911998	-0.623551	0.340811	-0.341295	-0.738352	0.718398	-0.7687	1.11228	-0.700119	0.200937	-0.50329	-0.82799	0.133858	0.770933
436239	1	1.35518	0.0203367	0.922156	1.04271	0.86976	1.61873	0.178151	0.0346251	0.265828	-0.504331	1.29565	-0.00382785	0.500737	0.189701
441939	1	-0.477432	-1.94786	-1.66177	-0.580487	1.32545	-2.03301	4.02819	-1.26974	-0.799902	0.327474	-1.6388	2.9725	-1.05411	-0.200939
445543	0	1.30283	-0.0380961	0.133865	-0.300425	2.04328	0.17849	0.99441	0.514408	0.857643	0.407864	0.0345687	2.56305	1.11917	0.479797
449753	0	-1.37061	-0.609289	-0.0598472	-0.908105	0.429718	2.77569	-1.24551	-2.45996	-0.460131	-1.15378	-2.39328	-0.474481	3.17283	-1.35119
453441	0	0.422279	0.632152	-0.182758	-1.4793	-1.16681	1.4603	-0.666719	1.44549	-0.386009	-0.895331	-0.737005	0.645641	-0.216586	0.0500133
453542	1	-4.16053	1.09219	2.31331	1.05885	-1.49302	-2.16168	-1.12816	-3.53577	0.158527	-0.917566	-1.1793	-0.861277	-0.657771	-0.351556
459453	1	-0.435916	0.229682	3.80268	-1.22466	0.445599	-1.40201	0.442104	-0.0584625	-0.0780841	1.47971	-1.39883	-0.632214	0.0565172	0.549101
461743	0	0.259273	-1.28738	-0.287223	-0.746352	-0.105015	0.259165	0.711116	1.30861	-0.616351	-0.236906	0.763702	-1.44634	-0.851842	-0.554202
462139	1	1.35518	0.0203367	0.922156	1.04271	0.86976	1.61873	0.178151	0.96489	0.140377	0.811559	-0.411322	0.929572	-0.704787	-0.0981031
463040	1	-0.247596	0.37759	-0.532909	0.536779	-0.0762782	0.318318	0.651732	-0.309124	0.918322	-1.02784	0.749303	0.147492	-0.271711	-0.631222
467351	0	0.842497	-0.272717	-0.169596	0.736704	0.892354	-1.40459	-0.113805	0.830887	-1.29826	0.438288	-0.849264	1.14992	-0.458543	0.521823
468050	1	0.344202	1.18762	-0.554223	0.809267	0.692496	-1.00407	-0.0925071	0.449366	0.674468	-1.83809	1.33993	0.207873	0.228829	-0.0150964
469961	1	-1.27667	-0.524212	-0.717892	0.597928	-1.39099	0.108947	-0.813922	-0.214971	-0.311641	0.992163	0.447912	0.424635	0.132818	0.198731
473952	1	-0.839394	-0.432441	-0.511595	0.264292	-0.845052	1.6407	1.39597	-0.220589	-0.534808	-0.289688	-0.863211	-0.456601	1.13146	0.377783
479762	0	1.4342	1.94322	0.280108	0.880687	0.605097	0.986923	0.63757	1.37793	2.66928	-0.740574	0.860581	-0.551619	-1.20872	-1.64384
481042	1	-1.83589	1.08233	-1.75187	0.537921	-0.188738	-1.27215	-0.0570473	-1.22474	-0.846171	-0.67593	2.23754	-0.477952	-0.913013	1.40837
485757	1	0.828018	-0.6202	-0.405701	0.229628	0.0587764	-1.11455	1.06856	0.547817	-1.82276	-1.71294	0.135838	-0.514363	-0.323417	0.251172
486759	0	0.920573	-0.828185	0.201869	-1.55186	-0.966947	1.05977	-0.688017	1.75984	0.466315	-0.519475	-0.573094	-1.02278	0.10808	0.191724
492754	1	0.282327	-1.14453	-0.19006	-1.44984	0.499968	0.310491	-0.390562	0.471	-0.597083	-1.11124	0.486221	-0.808836	-0.673515	-0.999406
497865	0	1.49789	-0.365638	-0.0555507	-1.78645	-1.03175	0.0274339	-0.249896	1.01798	-0.0249388	0.396181	-0.35672	-0.11395	0.162322	-0.223892
500222	1	-1.07595	-0.0425808	0.773004	-0.0641687	-0.939373	1.18366	1.70042	-1.65537	-0.277721	-0.433163	0.392547	-0.388756	1.01415	-0.406227
506234	0	0.851072	-0.477351	-0.308538	-0.473865	0.663759	-1.06322	-0.0331227	0.0926114	-0.110554	0.879464	1.14833	-1.22216	-0.146843	-2.78504
510326	1	-0.224542	0.520439	-0.435745	-0.166713	0.528705	0.369644	-0.449946	0.572749	0.15801	-0.0697075	-1.17088	-0.254793	0.504342	0.629871
513736	1	1.48074	0.0436293	0.222333	0.634685	-0.574561	-0.655313	-0.41126	0.841569	0.974329	0.484913	0.0844596	-1.73505	-0.418924	0.488819
516742	0	-0.461098	0.910299	0.848853	-0.495174	0.434383	-0.0873988	-0.145497	-0.215332	-0.620927	0.444266	0.752305	-0.0412497	-0.219857	0.703976
518746	0	0.920573	-0.828185	0.201869	-1.55186	-0.966947	1.05977	-0.688017	1.94416	0.673814	-0.261856	-1.73968	-0.702256	0.891639	0.0412165
519647	0	0.273752	-0.939898	-0.0511176	-0.239276	0.728563	-0.0308822	-0.471244	0.0687119	-0.735005	-0.27003	-1.06311	-0.153328	0.319618	-0.568016
519950	1	-0.303568	-1.40244	0.206302	-0.00468719	0.793368	1.00146	-0.909366	-0.986883	-1.65827	1.04069	0.111255	-0.570846	-1.77333	-0.95634
520228	0	-2.00842	-3.11093	-0.703879	0.354897	-0.49299	0.281525	0.206474	-2.44112	-2.87189	0.604249	2.07659	-0.114735	-0.346995	-0.361427
522434	1	-0.690777	-0.266298	-1.11425	-0.847229	-1.68439	-0.582018	-0.295118	-0.287796	0.178597	-1.00743	-0.764221	-1.12854	-1.19255	0.0808876
523032	0	-0.793287	-0.146742	-0.317267	-1.14269	0.364914	1.74336	-0.807386	-1.32526	-0.494752	0.182951	-0.544016	0.32558	-1.55432	-0.412531
524135	0	-1.87704	-1.12961	-0.557636	1.53601	-1.93117	1.08996	-0.150365	-1.68387	0.321337	-1.15119	1.04829	-0.401093	0.543568	-1.28425
525541	1	-1.29972	-0.667062	-0.815056	1.30142	-1.99597	0.0576207	0.287756	-2.93454	-2.20097	-2.05339	1.23031	-0.376269	-0.968257	2.23482
530635	0	0.795958	1.62687	-0.11182	0.982706	2.07201	0.237643	0.935025	0.245873	0.212922	1.60993	0.856212	0.578017	0.324658	-1.76928
531536	0	0.999599	1.0947	-0.440178	-1.71389	-1.23161	0.42796	-0.228598	1.43739	2.20606	-1.55284	-1.54612	-1.89068	0.822918	-0.156587
536647	1	-0.904279	0.266411	0.267509	-1.87918	-1.17373	-0.987735	-1.09235	-0.59297	-0.244739	-0.400941	-0.112392	0.552698	-0.707339	-0.649716
540436	0	0.273752	-0.939898	-0.0511176	-0.239276	0.728563	-0.0308822	-0.471244	0.666529	0.0785211	-0.255715	-1.13851	0.68925	0.496335	-0.51486
541640	0	0.903423	-0.418918	0.479753	0.869274	-0.509757	0.377025	-0.849382	0.0981132	0.807104	-1.72166	1.74521	-0.682942	-0.94401	-0.663754
545345	0	0.273752	-0.939898	-0.0511176	-0.239276	0.728563	-0.0308822	-0.471244	0.0704076	-1.50542	-0.805167	0.720234	1.17528	1.14654	-1.30667
547046	1	1.48932	-0.161004	0.0833912	-0.575884	-0.803156	-0.31394	-0.330578	0.290694	0.23872	0.752557	0.399159	-0.027948	0.757156	0.667984
548250	0	-0.233117	0.725073	-0.296803	1.04386	0.7573	0.0282709	-0.530629	-0.138751	0.0160759	1.21467	1.44865	1.69539	-1.60326	-0.0264662
550439	0	-0.801862	0.057892	-0.178325	0.0678753	0.593509	1.40198	-0.888068	0.179867	1.51039	1.32254	-0.787423	0.627135	0.467304	1.76273
552241	0	-1.3557	-2.4471	-0.0758443	0.759954	-1.12633	0.740758	-1.27334	0.832241	-0.909445	-0.0647364	-0.643494	-0.919388	0.308152	-1.17104
553344	1	-0.0989785	0.543732	-1.13557	-0.574742	-0.915617	-1.9044	-1.03936	-0.23734	0.581757	0.912858	-0.105102	-0.340544	-1.31054	-1.58327
555651	1	1.94107	0.27825	0.525794	-0.402444	0.576361	0.92777	0.696955	0.129973	0.14755	-1.6807	-2.30502	-0.512305	-0.154005	0.146139
555954	0	-0.25574	-1.60307	-0.64607	2.90833	-2.23731	-1.76794	1.72558	0.153396	-0.878879	0.788515	0.0660024	-1.28254	-0.860068	0.146428
557857	0	-1.50295	1.02284	3.53653	-2.12807	0.0819492	0.372226	0.105962	-1.85306	0.349394	3.59173	-1.45424	-0.0972567	-0.135557	1.5183
558657	0	0.273752	-0.939898	-0.0511176	-0.239276	0.728563	-0.0308822	-0.471244	0.807842	0.79199	-1.57489	0.309404	0.13038	1.58524	0.710886
558960	1	0.352777	0.982986	-0.693165	-0.401302	0.4639	-0.662693	-0.0118247	0.804069	1.11896	-0.875347	-0.363474	0.455935	-1.04191	0.610084
559053	1	-0.186579	-1.17452	-0.354578	0.797853	-0.422358	-1.61397	-1.57946	0.0681877	-0.627475	-0.130918	1.26937	-1.62778	-1.60996	-1.58822
559457	0	0.329724	0.840137	-0.790329	0.30219	-0.141082	-0.714019	1.08985	0.542259	0.699744	-0.162684	0.641792	0.0287088	0.571595	-0.0170606
561242	1	0.353118	0.203603	-0.47425	0.631176	-2.98175	1.30632	2.63832	0.0950204	0.205354	-1.06658	1.31671	-1.04764	0.89648	2.74368
561444	0	0.859647	-0.681984	-0.447479	-1.68443	0.435164	-0.721847	0.0475597	0.914285	-0.785275	-0.484483	-1.65953	0.242056	0.365958	-0.748469
562446	1	-0.346055	0.0334577	-1.51553	0.600626	-0.112728	-1.22458	3.67135	0.707482	0.787606	-2.77871	-0.206861	0.667524	-1.45791	0.684673
566454	1	0.953491	0.809	-0.634506	-0.306905	-2.44158	0.325308	1.97476	0.869963	-0.733935	-0.306504	0.293161	0.502361	-0.25676	0.796911
567052	0	-1.49875	0.213131	0.802813	0.776544	-0.651734	-0.638144	-1.69183	-0.442451	0.400744	-0.507469	-0.522074	-0.182522	-0.892306	-0.52602
567961	1	-0.714261	1.77614	-0.959315	-1.30472	0.100251	1.11154	-0.347966	-0.442285	1.40781	-0.36028	-1.3109	-1.44768	1.97962	-0.0614704
568963	1	0.273752	-0.939898	-0.0511176	-0.239276	0.728563	-0.0308822	-0.471244	0.97168	-0.931406	0.864966	-0.398873	0.583543	0.669143	0.706148
569965	1	-1.93478	2.92348	-2.48238	-0.559215	2.16444	-1.07015	1.80804	-0.621612	1.59299	-1.90274	-0.567098	0.0753938	-1.51763	-0.384616
570243	1	-1.92949	0.217866	-0.874908	0.0643667	-1.81368	3.36362	2.16151	-0.983463	0.12087	1.4085	1.15904	-2.06119	1.65223	0.873185
571144	0	1.35518	0.0203367	0.922156	1.04271	0.86976	1.61873	0.178151	1.10619	-1.72373	1.14746	-0.831806	2.07922	1.49235	0.219272
572045	1	-0.469673	1.11493	0.987795	0.715395	0.662978	-0.428772	-0.226179	-0.950808	-0.0977158	2.13485	1.06995	0.00720669	1.03742	-0.0373318
573249	0	-0.801862	0.057892	-0.178325	0.0678753	0.593509	1.40198	-0.888068	-1.10241	-0.419695	-0.184358	1.40611	1.59596	-0.35613	0.468705
573451	0	1.9325	0.482884	0.664736	0.808125	0.804956	0.586397	0.616272	2.24832	-1.35231	0.457899	1.50318	0.915475	0.24382	1.37062
578057	1	0.993152	0.475866	2.55542	-0.529312	-1.59678	-1.27935	1.38	0.10997	0.991349	0.767952	0.00269572	-1.14024	0.240417	1.37836
579665	1	-1.61574	-0.0147953	1.36369	-0.0259963	0.563992	1.97728	-1.02174	-1.96929	-1.91902	0.149165	-1.81205	-0.808874	-1.08961	-0.540374
579867	1	1.48932	-0.161004	0.0833912	-0.575884	-0.803156	-0.31394	-0.330578	0.599469	0.425732	0.0190353	0.239105	-0.315149	-1.71334	1.38598
580044	1	-0.830819	-0.637074	-0.650537	-0.946277	-1.07365	1.98208	1.47665	-0.47393	-0.890375	-1.77902	0.434993	-0.465844	1.79573	1.85555
580650	1	-0.113457	0.196249	-1.37167	-1.08182	-1.74919	-1.61436	0.143004	0.301446	1.17288	-1.33875	-0.802233	-0.79129	0.166404	0.310257
581349	0	-2.09516	-0.944917	-0.465384	3.72553	0.538876	1.18969	2.19562	-1.81493	-0.839743	-0.206343	3.48999	-0.343886	-0.492768	0.684812
581450	0	1.48074	0.0436293	0.222333	0.634685	-0.574561	-0.655313	-0.41126	1.1574	-1.39928	0.972786	0.443571	0.649699	1.36671	0.114489
583858	0	-0.714261	1.77614	-0.959315	-1.30472	0.100251	1.11154	-0.347966	-0.123431	2.35039	0.258456	0.704904	-0.0464866	1.13316	0.283452
585862	1	1.94965	0.0736168	0.386852	-1.61301	0.347765	1.26914	0.777637	1.37012	-0.142991	0.816646	-0.784798	-0.0933165	1.14514	-1.19676
587664	1	-0.224542	0.520439	-0.435745	-0.166713	0.528705	0.369644	-0.449946	-0.219717	0.804621	0.391685	0.852511	0.674877	0.552368	0.719776
589567	0	0.920573	-0.828185	0.201869	-1.55186	-0.966947	1.05977	-0.688017	0.21169	-2.06528	0.729591	-1.2168	0.0428956	-0.727396	1.09875
590047	0	0.273752	-0.939898	-0.0511176	-0.239276	0.728563	-0.0308822	-0.471244	-0.987501	0.908078	-1.39199	-0.950969	0.161877	0.294778	1.01355
592455	0	1.48932	-0.161004	0.0833912	-0.575884	-0.803156	-0.31394	-0.330578	1.09277	0.446547	-0.201911	0.34399	-1.5573	-0.762635	-0.609696
594156	0	-0.854214	-0.000540753	-0.966616	-1.27526	1.76702	-0.0382627	-0.0718087	0.445114	-1.70877	-0.548194	0.171415	1.82815	-0.329569	-0.513086
597869	0	0.369385	0.507002	2.3996	0.0797835	0.703711	-2.31868	0.495094	1.1654	-0.688128	1.0499	0.217784	0.29312	-2.4613	0.591649
598568	0	1.3114	-0.24273	-0.00507674	-1.51099	1.81468	0.519863	1.07509	0.252277	0.518015	1.76577	-0.210061	0.893711	-1.2525	1.3145
599065	0	0.903423	-0.418918	0.479753	0.869274	-0.509757	0.377025	-0.849382	1.84816	0.816508	0.974736	1.31324	-1.83652	-0.476936	0.895548
599469	1	-0.0904035	0.339098	-1.27451	-1.78531	-1.14421	-1.56303	-0.958675	0.34251	0.0321012	0.666811	-0.187265	-0.353911	-0.0787086	-1.28122
601127	0	-0.233117	0.725073	-0.296803	1.04386	0.7573	0.0282709	-0.530629	-0.385056	1.21933	-1.22249	1.13452	1.50027	3.10337	0.158118
604537	0	1.94965	0.0736168	0.386852	-1.61301	0.347765	1.26914	0.777637	1.09825	0.182074	0.305593	-0.904703	1.95456	0.676475	-1.20517
609143	1	-0.207392	0.111172	-0.713629	-2.58785	0.0715142	1.05239	-0.288582	0.130066	0.0600834	-4.03449	-0.756222	0.0741712	-0.504851	-0.251379
611938	0	-0.233117	0.725073	-0.296803	1.04386	0.7573	0.0282709	-0.530629	0.181025	-0.462024	1.07617	-0.194706	-0.209485	-0.107591	0.0454977
613538	1	-0.19936	-0.160178	2.51808	-0.896197	0.53992	-0.944968	0.137654	0.319362	-0.513498	0.676777	-0.105177	0.15261	0.28468	-0.00742662
615744	1	-0.17219	0.578872	0.352545	1.17643	-0.644811	1.80989	-1.26621	0.298975	0.586289	1.12	1.10447	-0.84349	1.81156	-0.886851
617748	1	-0.326621	-1.54529	0.109138	0.698805	0.188385	0.95013	0.192312	-1.66745	0.378134	0.25142	-0.870205	-0.200695	-0.17267	-0.070544
618952	0	-0.4318	0.825882	1.53998	1.55146	-1.34412	1.30152	0.139922	0.254922	-0.392913	0.854082	1.18823	-0.547688	1.40116	-0.156994
620434	1	0.315245	0.492654	-1.02643	-0.204886	-0.97466	-0.423972	2.27221	-0.243549	-0.129477	0.625221	-1.37033	0.169565	-1.40102	1.45512
622236	0	-0.256171	0.582223	-0.393967	1.74735	0.152317	-0.0230551	0.57105	-0.347466	-1.58791	-0.719789	1.38791	0.356758	0.289258	-0.305606
623844	0	0.405129	1.04142	0.0951255	0.941836	-0.709616	0.777551	-0.828084	-0.389523	0.298513	-1.0942	-0.421934	-0.0502949	1.12026	-0.436827
626648	1	0.836593	-0.824834	-0.544643	-0.980941	-0.169819	-0.773172	1.14924	0.564772	-0.871213	-0.018285	1.27417	0.0216538	-0.10865	0.985617
627549	1	-3.06777	-0.314867	2.16263	-1.66944	-1.81515	-2.9118	-0.549969	-1.41545	-1.94194	1.84908	-0.748915	-0.688352	-0.807392	-1.1344
627852	0	-0.233117	0.725073	-0.296803	1.04386	0.7573	0.0282709	-0.530629	-1.44903	0.995848	-0.132731	-0.339494	1.16332	0.593106	-0.284063
628248	0	0.405129	1.04142	0.0951255	0.941836	-0.709616	0.777551	-0.828084	-1.33182	-0.798433	0.209813	1.16276	-0.630115	-0.217352	-0.129858
633847	1	0.851072	-0.477351	-0.308538	-0.473865	0.663759	-1.06322	-0.0331227	0.872438	0.223404	-0.340497	-0.19948	-1.04864	-2.72362	-0.587725
635245	0	-1.20622	1.60331	-1.221	1.64647	-1.42706	-0.864238	-0.435185	0.245733	-1.02802	0.166325	0.699995	-0.364285	0.967364	-0.289791
644246	1	0.265177	-0.735264	0.0878242	0.971293	0.957159	-0.372256	-0.551927	0.881843	-0.695909	1.11419	0.789436	1.15528	0.11161	-0.429085
645450	1	0.352777	0.982986	-0.693165	-0.401302	0.4639	-0.662693	-0.0118247	1.0374	1.00684	-1.28395	-0.910927	-0.0619187	-0.257351	0.739535
645551	1	0.265177	-0.735264	0.0878242	0.971293	0.957159	-0.372256	-0.551927	0.361016	-0.498949	-0.57205	0.674691	0.951947	-0.93741	0.447682
647858	0	-0.303568	-1.40244	0.206302	-0.00468719	0.793368	1.00146	-0.909366	0.320121	0.420114	-0.301585	0.666324	0.560005	0.461654	-0.0291356
654350	1	-0.247596	0.37759	-0.532909	0.536779	-0.0762782	0.318318	0.651732	-0.10945	-0.150685	0.0482604	-0.569632	0.229634	-0.343039	0.621312
654552	1	0.405129	1.04142	0.0951255	0.941836	-0.709616	0.777551	-0.828084	0.710337	0.494291	-0.891562	0.460592	0.115123	-0.631007	-0.7616
654754	1	-1.51913	-2.18134	0.0717934	0.331921	2.32509	1.28451	-1.05003	-1.82432	-2.53382	-0.666271	-1.12336	-0.842678	1.40107	1.23993
656253	0	0.265177	-0.735264	0.0878242	0.971293	0.957159	-0.372256	-0.551927	1.32273	0.850243	0.568762	0.644842	0.380559	0.59877	-0.872784
656657	0	0.265177	-0.735264	0.0878242	0.971293	0.957159	-0.372256	-0.551927	0.518636	0.0020061	-0.670503	0.185074	0.411939	-0.782615	-0.866983
663755	1	1.19765	2.33308	1.56471	0.552227	0.510776	0.52988	0.94202	0.933953	0.611753	3.35703	-0.542197	0.819377	0.80589	0.520391
664757	0	0.859647	-0.681984	-0.447479	-1.68443	0.435164	-0.721847	0.0475597	-0.132784	-0.162439	1.0189	-0.804723	0.143255	1.02377	-0.293453
665254	1	-0.918419	-2.35532	0.130453	0.426318	-0.580389	2.27251	0.936552	-0.589314	-1.12526	-0.183668	-0.57308	-1.71244	-0.90348	1.15206
667056	0	0.23622	-1.43023	-0.384387	-0.0428596	-0.709997	0.207839	1.81279	0.0124049	-1.25793	-0.946382	-0.608273	-0.200337	1.00627	-0.24259
668361	0	0.265177	-0.735264	0.0878242	0.971293	0.957159	-0.372256	-0.551927	-0.0723336	-0.82363	0.0792034	1.19691	-0.169512	-1.54083	-0.236341
671855	0	-0.233117	0.725073	-0.296803	1.04386	0.7573	0.0282709	-0.530629	-0.0208094	-0.0932487	-0.467739	-0.562012	1.60171	1.00102	0.318472
672756	0	0.250698	-1.08275	-0.148281	0.464217	0.123581	-0.0822082	0.630434	-0.394132	-1.02663	-0.0345742	-0.178088	0.595106	0.313688	0.805083
673455	1	0.903423	-0.418918	0.479753	0.869274	-0.509757	0.377025	-0.849382	1.08514	-0.0999414	-0.31665	2.58773	-0.667597	-0.657205	-2.30659
675661	0	-1.26219	-0.176729	-0.481786	1.105	-0.557413	-0.181101	-1.99628	-0.835171	-0.966256	-1.55982	-0.213183	-0.649577	0.252642	-0.125834
677766	0	-2.49224	-1.30311	-0.852401	0.934536	0.140729	0.392004	-0.954589	-4.46018	0.544805	0.98578	0.520668	0.664631	-0.803754	1.14037
679568	1	0.390651	0.693936	-0.14098	0.43476	-1.54319	1.0676	0.354277	0.724196	1.797	-0.858506	1.02837	-2.21333	1.82121	-0.270064
679770	0	-0.318046	-1.74993	-0.0298034	-0.511763	-0.0402103	1.2915	0.272995	-1.35705	-1.31745	1.4037	-0.920588	-1.01488	-0.0359298	0.576273
680250	1	0.911998	-0.623551	0.340811	-0.341295	-0.738352	0.718398	-0.7687	-1.29296	-1.25729	-1.35287	0.874171	0.133265	1.59903	0.442054
680452	1	0.920573	-0.828185	0.201869	-1.55186	-0.966947	1.05977	-0.688017	0.392851	0.0306395	0.880416	0.652823	-0.372114	0.0912916	-1.34633
680957	1	-1.37018	-2.79458	-0.31195	0.252878	-1.95991	1.03081	-0.0909809	-0.565544	-2.31507	0.152316	-0.32135	-1.11708	0.276092	1.18315
685058	0	1.94107	0.27825	0.525794	-0.402444	0.576361	0.92777	0.696955	0.850268	2.48398	0.393894	0.225866	-0.0267911	-1.69808	0.806924
687163	0	0.242123	-0.878114	-0.00933956	1.67479	0.352176	-0.423582	0.549752	0.00566188	-0.299599	-1.06975	-0.0878768	1.30606	0.213706	0.743937
688569	1	-1.01324	-0.232866	4.0601	-0.990068	0.510403	-0.369674	0.003982	-1.30159	1.50631	3.79349	-0.396239	0.50355	-1.05311	-0.594443
689470	0	0.361352	0.778353	-0.832107	-1.61187	0.235305	-0.32132	0.0688577	0.114013	1.50189	0.439321	-1.03608	-0.806518	0.442262	-1.21376
690152	0	-1.75191	1.07897	-1.00536	-0.0330021	-0.985867	0.560799	-1.8943	-2.71291	-0.417745	1.11349	1.82443	0.629171	0.00903726	-3.04657
692964	0	-0.268319	0.257373	-1.36298	-2.72042	1.47363	-0.729227	0.446995	-0.234332	-0.980043	-0.213139	-3.0091	-0.588908	-0.95742	-1.53356
693764	0	0.813108	1.21761	-0.389704	-1.43843	1.61482	0.920389	1.09639	0.953052	0.322194	-0.964803	-1.84994	1.98643	0.197331	-1.31926
694362	1	-0.233117	0.725073	-0.296803	1.04386	0.7573	0.0282709	-0.530629	0.0515831	1.46567	0.990252	-0.912451	-1.24496	-0.606879	-1.3977
698168	0	0.851072	-0.477351	-0.308538	-0.473865	0.663759	-1.06322	-0.0331227	0.943356	-0.0728569	-0.179575	0.0836995	0.57061	0.849938	-1.9863
700634	0	-0.201058	-1.522	-0.590684	0.290777	-1.25594	-1.32392	-0.397098	-0.293667	0.327048	-1.12965	-0.00538696	0.896746	0.298028	0.90464
701535	1	0.982449	1.50397	-0.162294	0.707248	-0.77442	-0.254786	-0.389962	1.16985	1.11401	-0.198867	0.234169	0.0575993	-1.94284	0.832737
702133	1	1.4342	1.94322	0.280108	0.880687	0.605097	0.986923	0.63757	0.128393	1.12478	0.568427	0.964239	-1.13708	-0.486343	0.948288
704238	0	0.344202	1.18762	-0.554223	0.809267	0.692496	-1.00407	-0.0925071	0.960827	0.660709	0.680538	0.0960162	0.141299	-0.317742	0.20925
707749	0	-1.86677	0.0275814	2.41219	-0.861533	-0.363908	1.81028	0.46507	-1.18426	-1.39538	1.19788	-1.03566	0.319826	0.546965	-0.212127
709551	1	0.828018	-0.6202	-0.405701	0.229628	0.0587764	-1.11455	1.06856	1.37357	-0.805412	-0.234348	-0.180122	-0.263331	0.0356832	0.323365
713239	1	-1.40486	1.40136	-2.13953	-2.54584	2.74068	-1.07798	0.765749	-0.0904633	1.57111	-2.95911	-1.59884	0.11183	-0.0822807	1.61023
715041	1	-0.270649	0.23474	-0.630073	1.24027	-0.681261	0.266992	1.75341	-0.774141	-1.27559	-0.270856	0.378512	0.220606	-0.0757137	-0.754255
715647	1	0.282327	-1.14453	-0.19006	-1.44984	0.499968	0.310491	-0.390562	0.742524	-0.889423	0.589883	0.347102	1.0259	0.100178	-0.153441
715950	1	0.842497	-0.272717	-0.169596	0.736704	0.892354	-1.40459	-0.113805	1.21043	0.0606894	-0.327825	0.665707	0.0247133	-1.50044	0.609052
720337	0	-0.224542	0.520439	-0.435745	-0.166713	0.528705	0.369644	-0.449946	0.580376	0.55639	-0.727224	1.62307	1.15032	1.40577	-1.03492
723141	0	-1.75191	1.07897	-1.00536	-0.0330021	-0.985867	0.560799	-1.8943	-1.16574	1.34025	-0.151103	0.191408	-2.77388	0.0129587	-1.23476
724446	0	-0.215967	0.315806	-0.574687	-1.37728	0.300109	0.711018	-0.369264	-0.383685	1.0799	-0.210536	-1.06654	0.0635842	-0.878004	1.59557
725751	0	0.259273	-1.28738	-0.287223	-0.746352	-0.105015	0.259165	0.711116	0.433206	-1.54224	0.08813	-1.3271	0.923859	-0.589388	0.49754
727553	1	-1.27497	0.837612	2.39087	-0.589045	0.404866	0.487896	-0.279169	-1.65227	-0.285161	2.07179	0.321626	2.0181	0.775759	0.17628
728454	0	-0.469673	1.11493	0.987795	0.715395	0.662978	-0.428772	-0.226179	-0.079032	-0.153567	1.39146	-0.592526	1.60687	-0.271507	-0.2102
729557	1	-0.778377	-1.98455	-0.333264	0.525366	-1.19113	-0.29158	-0.83522	-1.33558	0.349905	0.127531	0.475789	-0.557629	-0.18114	-0.0531228
731140	1	-0.326621	-1.54529	0.109138	0.698805	0.188385	0.95013	0.192312	0.787447	-1.51651	-0.0952796	0.241086	0.111999	-0.76714	0.931148
734045	0	0.911998	-0.623551	0.340811	-0.341295	-0.738352	0.718398	-0.7687	0.964259	-0.77085	0.850422	-0.823818	0.878679	0.792696	0.303509
735148	0	1.45769	-0.0992203	0.125169	1.33818	-1.17954	-0.706639	0.690418	0.43889	-0.246217	-0.98786	-0.603966	-1.7991	0.74213	1.41937
737960	1	-1.47174	-0.19667	-0.528476	2.08396	1.68404	0.260002	0.430383	-2.62981	0.219924	-0.271939	0.8126	0.714583	-0.653024	-0.667885
742549	0	-1.16602	1.33689	-1.40172	-1.47816	-1.27927	-0.130165	-1.3755	-0.932243	1.38098	-0.551558	-1.69151	1.60588	-1.85301	-1.13578
748258	1	-1.48622	-0.544153	-0.764582	1.57688	0.850459	0.55005	1.61274	-1.83331	-2.17165	-0.337354	0.93741	-0.47624	-0.15251	-0.06351
748662	1	0.903423	-0.418918	0.479753	0.869274	-0.509757	0.377025	-0.849382	0.459443	0.897821	-0.226211	1.96133	0.707666	-1.01012	-0.2353
749361	1	-1.30016	1.51823	-0.562953	0.140438	0.39365	1.80251	-0.86677	-0.229348	1.4249	0.963989	-0.801108	-0.596558	1.47598	0.715455
751348	0	0.405129	1.04142	0.0951255	0.941836	-0.709616	0.777551	-0.828084	-0.496701	1.02359	-0.127778	-0.707827	0.641519	-1.44497	-0.62479
753150	0	-2.30867	-0.412207	0.916379	2.69358	1.04954	0.783971	1.39839	-0.916277	0.046865	0.489153	2.17479	0.923126	0.361542	0.0494709
757764	1	0.259273	-1.28738	-0.287223	-0.746352	-0.105015	0.259165	0.711116	-0.733733	-0.343276	-0.3734	0.843752	0.118738	-1.11823	-0.857787
759869	0	-1.55667	-2.67167	-0.261476	0.528337	0.886527	1.52323	1.23401	-0.882517	-1.3654	1.29382	0.800099	0.639073	1.04594	-0.0386724
761957	1	-0.326621	-1.54529	0.109138	0.698805	0.188385	0.95013	0.192312	0.728499	0.0691015	-0.429264	0.307232	0.388824	-0.314846	-1.30216
763557	0	-2.50672	-1.65059	-1.08851	0.42746	-0.692849	0.682051	0.227772	-1.42169	1.14534	-0.805251	-0.438709	-0.651277	0.442874	1.27448
765864	1	-1.37513	-0.868344	-1.70051	0.661775	-1.42744	-1.43395	2.20569	0.821143	1.00055	-0.2562	0.694659	0.193306	-0.973185	-0.026041
767464	1	-0.435916	0.229682	3.80268	-1.22466	0.445599	-1.40201	0.442104	0.40917	0.0391188	2.30526	-0.189274	-0.59029	-0.79991	-0.375261
769064	0	-0.247596	0.37759	-0.532909	0.536779	-0.0762782	0.318318	0.651732	-0.202644	0.295359	-0.101525	0.0617303	-0.0727804	-0.935469	0.207206
770352	1	-0.335196	-1.34066	0.24808	1.90937	0.41698	0.608756	0.11163	0.235298	-0.943995	0.180327	-0.302442	0.311895	0.0939843	0.0664157
771354	1	0.851072	-0.477351	-0.308538	-0.473865	0.663759	-1.06322	-0.0331227	0.492428	-0.50416	-0.813831	0.789346	0.600669	0.441069	-0.00800129
774663	0	-0.285469	0.66664	-1.08509	-0.299283	1.93082	-1.41197	0.285631	0.940484	0.368366	-0.83743	0.720947	0.102408	0.131751	0.180168
779370	1	0.413704	0.836786	-0.0438164	-0.268732	-0.938211	1.11892	-0.747402	-0.143592	0.390956	0.782439	-0.20899	0.344274	0.387143	0.375405
782561	1	-1.57972	-2.81452	-0.35864	1.23183	0.281544	1.47191	2.33569	0.0738406	-0.617073	-1.45137	0.874976	-0.575048	0.81035	0.104388
784565	1	0.959395	1.36112	-0.259458	1.41074	-1.3794	-0.306112	0.711716	0.670774	2.14966	-1.14559	-0.839011	0.197337	-0.375637	0.505781
786569	1	-0.667723	-0.123449	-1.01709	-1.55072	-1.07941	-0.530692	-1.3968	-2.45239	-0.956945	-1.47804	-2.12971	-0.6367	1.22311	-0.365735
788674	1	0.903423	-0.418918	0.479753	0.869274	-0.509757	0.377025	-0.849382	0.66496	1.28179	0.272932	-0.445898	0.0869633	0.904252	-1.62954
788876	1	-0.690777	-0.266298	-1.11425	-0.847229	-1.68439	-0.582018	-0.295118	0.571639	-0.723888	-0.314061	-0.651837	-1.05588	-1.05407	1.06419
789373	0	0.265177	-0.735264	0.0878242	0.971293	0.957159	-0.372256	-0.551927	0.107144	-0.836767	-1.70746	0.617685	0.840354	-0.273021	0.172563
792564	1	0.273752	-0.939898	-0.0511176	-0.239276	0.728563	-0.0308822	-0.471244	-0.135167	0.147111	1.22647	0.618296	0.801989	0.77782	0.347305
792766	0	-0.81634	-0.289591	-0.414431	-0.439201	-0.240069	1.69203	0.294293	0.019196	-1.55911	-1.29504	-0.901931	-0.911602	1.66878	-1.86801
793465	0	1.94107	0.27825	0.525794	-0.402444	0.576361	0.92777	0.696955	0.750527	0.634053	0.282102	0.0692502	1.18739	0.525447	-0.382728
800941	0	0.405129	1.04142	0.0951255	0.941836	-0.709616	0.777551	-0.828084	0.0487453	0.123216	0.953963	0.147101	0.35542	-0.69295	0.064707
802844	1	0.376262	-1.05945	-0.848104	0.0561881	-1.32074	-2.35626	0.0410232	0.191575	-1.98763	-0.403495	0.00768444	-1.41708	-1.09594	-1.82392
810843	0	0.851072	-0.477351	-0.308538	-0.473865	0.663759	-1.06322	-0.0331227	0.0338194	-1.7329	1.07164	-1.92137	0.918211	-1.67384	0.575372
814548	1	-0.247596	0.37759	-0.532909	0.536779	-0.0762782	0.318318	0.651732	0.552899	0.0392743	0.691982	0.483219	0.89445	1.29829	1.61321
814649	0	0.265177	-0.735264	0.0878242	0.971293	0.957159	-0.372256	-0.551927	0.7261	-0.171203	-0.674318	-2.14508	1.04944	0.981195	-0.320945
818455	0	0.851072	-0.477351	-0.308538	-0.473865	0.663759	-1.06322	-0.0331227	0.679834	0.903587	-2.63243	0.46862	1.3977	-0.890237	-0.347521
818859	0	0.282327	-1.14453	-0.19006	-1.44984	0.499968	0.310491	-0.390562	-0.786935	-0.12831	-0.501951	-3.57255	1.25513	0.617127	-0.704329
820745	0	0.991024	1.29933	-0.301236	-0.503321	-1.00302	0.086587	-0.30928	0.670363	1.33258	1.64942	0.387426	0.436678	-0.13948	1.15705
825553	0	-0.684873	0.285818	-0.739206	0.870415	-0.622217	-1.21344	-1.55816	-0.00610478	-0.735266	0.344427	0.72143	-0.344181	-0.908656	-0.408476
825654	1	0.920573	-0.828185	0.201869	-1.55186	-0.966947	1.05977	-0.688017	1.95378	-1.11833	1.43975	-1.09964	-1.83926	1.04796	-0.687806
826353	1	0.851072	-0.477351	-0.308538	-0.473865	0.663759	-1.06322	-0.0331227	-0.141146	0.492802	-1.01584	0.325907	0.605869	1.38555	-1.31949
826454	1	1.48074	0.0436293	0.222333	0.634685	-0.574561	-0.655313	-0.41126	0.733996	-0.457571	0.397277	0.21457	-0.641613	-0.0124404	-0.264429
827052	1	-0.215967	0.315806	-0.574687	-1.37728	0.300109	0.711018	-0.369264	0.367	0.10074	-0.470345	-1.30696	0.109152	0.618232	-0.481592
828862	1	-0.810437	0.262526	-0.0393834	1.27844	0.822104	1.06061	-0.96875	-0.105365	-0.166044	-0.0455435	1.63538	-0.452849	-0.663034	-1.85887
832651	0	-1.3418	0.431696	1.36648	-2.43926	0.744804	-0.662302	1.71945	-1.31892	2.37456	1.5092	0.179425	1.62823	-0.786387	-0.453719
837560	0	-0.862448	-0.57529	-0.608759	0.967784	-1.45003	1.58938	2.49765	-0.845184	-1.06702	0.573349	-1.63697	-0.773807	0.471166	0.0177599
837964	1	-0.130607	0.605516	-1.09379	1.33932	-1.292	-2.2971	-0.0183612	-1.5651	1.49009	0.76262	-0.878388	-0.864473	-2.3721	0.05989
841349	1	0.828018	-0.6202	-0.405701	0.229628	0.0587764	-1.11455	1.06856	-0.0501422	-0.375417	1.09028	0.635554	0.250916	2.10869	2.22525
843151	0	-1.44698	2.80287	2.79732	-1.58661	-0.787697	-0.310911	1.66706	-0.717087	4.00978	1.95413	-1.64109	-2.37808	0.0450786	0.266206
844961	1	-0.233117	0.725073	-0.296803	1.04386	0.7573	0.0282709	-0.530629	0.64688	0.851795	-0.165725	0.0705191	0.020855	0.27248	-0.725026
845458	1	-0.952309	-0.379066	4.70945	-0.857498	-0.891708	1.41194	-0.731595	-0.347492	-0.230085	2.90393	-0.280782	-0.29968	2.57411	0.218964
849264	1	-0.303568	-1.40244	0.206302	-0.00468719	0.793368	1.00146	-0.909366	-0.0239935	0.134648	0.804292	-0.714337	0.389956	-0.230628	-0.481059
849971	0	0.903423	-0.418918	0.479753	0.869274	-0.509757	0.377025	-0.849382	1.63277	0.00472336	1.70987	-0.0636366	-2.42628	-0.513297	-1.59579
852455	1	0.352777	0.982986	-0.693165	-0.401302	0.4639	-0.662693	-0.0118247	-0.485995	0.463444	-0.392797	-0.908219	-1.70652	1.00931	1.82452
856463	1	0.242123	-0.878114	-0.00933956	1.67479	0.352176	-0.423582	0.549752	0.615304	-0.0863709	-0.0713796	1.25266	0.741757	1.44842	1.31203
856766	1	-1.86677	0.0275814	2.41219	-0.861533	-0.363908	1.81028	0.46507	-1.24754	-1.00293	0.233907	-0.941031	-0.500926	2.01475	0.369615
856968	0	-0.346055	0.0334577	-1.51553	0.600626	-0.112728	-1.22458	3.67135	-1.34643	-1.02172	-1.30073	0.235352	0.0350752	-1.31054	1.98022
861456	1	-0.224542	0.520439	-0.435745	-0.166713	0.528705	0.369644	-0.449946	1.03052	-1.10846	-0.366904	-1.13049	0.847671	-0.67041	-1.1925
865363	0	0.911998	-0.623551	0.340811	-0.341295	-0.738352	0.718398	-0.7687	1.2985	-0.6096	1.72187	1.0833	-0.318683	1.4024	0.190816
867468	0	0.445764	-1.41029	-0.337697	-1.02181	-2.95145	-0.233264	-0.613871	0.0729722	-2.03903	-1.42402	-0.320622	-2.34787	0.510173	-1.3654
870861	0	0.273752	-0.939898	-0.0511176	-0.239276	0.728563	-0.0308822	-0.471244	-0.219815	-1.02306	0.267757	0.0644011	0.469919	-1.39317	-1.50873
871762	0	0.851072	-0.477351	-0.308538	-0.473865	0.663759	-1.06322	-0.0331227	-0.0738508	-1.56814	-0.487649	-0.349739	0.841313	-0.675655	-0.193472
871964	0	0.405129	1.04142	0.0951255	0.941836	-0.709616	0.777551	-0.828084	0.954557	2.38668	-0.808039	-0.974845	0.470421	0.356734	-1.72294
872562	1	-0.294993	-1.60708	0.0673604	-1.21526	0.564772	1.34283	-0.828684	0.146891	-0.8797	2.29311	-0.843108	0.764604	1.11601	-0.0958684
872764	1	-0.801862	0.057892	-0.178325	0.0678753	0.593509	1.40198	-0.888068	0.803996	-0.290416	0.504262	1.25336	-0.0761094	-0.0542361	0.659472
873968	1	1.48932	-0.161004	0.0833912	-0.575884	-0.803156	-0.31394	-0.330578	0.57347	0.263099	-0.924545	0.0380585	0.0667167	0.247611	-0.25815
877269	1	0.265177	-0.735264	0.0878242	0.971293	0.957159	-0.372256	-0.551927	-0.9491	-2.03304	0.412682	-0.227659	-0.163048	-0.0145276	0.435031
878877	0	-0.83349	0.119676	-0.136547	1.98194	0.217121	1.00928	0.132928	0.26548	1.13029	0.673706	-1.56207	0.872948	-0.80611	0.144374
880157	0	-0.684873	0.285818	-0.739206	0.870415	-0.622217	-1.21344	-1.55816	0.185584	-0.148346	-1.15962	0.747504	0.605126	-0.232948	-0.310276
882161	1	0.273752	-0.939898	-0.0511176	-0.239276	0.728563	-0.0308822	-0.471244	0.797883	-1.23112	-0.626037	-1.00017	-0.608805	-0.580131	-1.06146
884064	1	-1.44868	-0.0538208	-0.431312	1.38046	2.28902	0.311328	-0.671295	-1.20924	0.0895753	-1.17579	0.0516444	1.89391	-0.0203668	0.132551
885975	1	-0.684873	0.285818	-0.739206	0.870415	-0.622217	-1.21344	-1.55816	-0.986469	1.14851	-1.04139	0.746882	0.420149	1.40225	-0.491827
891667	0	0.842497	-0.272717	-0.169596	0.736704	0.892354	-1.40459	-0.113805	1.31017	0.255586	-0.813279	1.76008	-1.80012	-0.555616	1.24757
894673	1	0.265177	-0.735264	0.0878242	0.971293	0.957159	-0.372256	-0.551927	1.04632	0.127197	0.693863	-0.240396	-0.146484	-0.823744	-0.99131
896778	1	-1.46316	-0.401304	-0.667418	0.873387	1.45544	0.601376	0.511066	0.640508	0.176396	-0.857178	0.368803	0.329786	0.375272	1.25197
898176	0	-2.61601	0.124387	2.60503	-1.496	-0.435635	-1.67009	0.477563	-1.17125	-1.18486	0.298618	0.103299	-0.0797891	-1.01739	-0.604844
899885	1	-0.768944	1.69508	-1.0147	1.31283	-0.88112	0.667519	1.77471	0.255517	1.24887	-0.156026	0.723988	0.57216	-0.56613	0.922805
901038	0	-1.03842	0.447752	1.10627	-0.260585	0.499187	0.944939	-0.583619	-1.41157	1.46055	1.29707	-0.2633	0.351869	1.48161	-0.398767
901139	1	1.48074	0.0436293	0.222333	0.634685	-0.574561	-0.655313	-0.41126	0.850224	-0.652981	0.81985	0.365659	0.797015	0.651861	0.245935
901442	1	0.315245	0.492654	-1.02643	-0.204886	-0.97466	-0.423972	2.27221	0.0750444	0.0078413	-0.378103	-0.136376	-0.0440393	-0.0368435	0.635529
902242	1	-0.233117	0.725073	-0.296803	1.04386	0.7573	0.0282709	-0.530629	-1.05522	-0.106577	-1.30432	0.155459	0.814253	-1.18619	0.992333
904044	1	0.250698	-1.08275	-0.148281	0.464217	0.123581	-0.0822082	0.630434	0.870222	-1.78968	1.08599	1.13351	-0.541848	-0.826217	0.0324167
905147	1	0.851072	-0.477351	-0.308538	-0.473865	0.663759	-1.06322	-0.0331227	0.941846	1.24331	-1.22886	1.18228	1.63909	-1.14468	-0.212669
907656	1	0.361352	0.778353	-0.832107	-1.61187	0.235305	-0.32132	0.0688577	0.707783	0.0516141	-1.05032	-0.14642	-0.311531	0.628988	2.32763
908860	0	0.212825	-0.793697	-0.700466	-0.371846	2.13067	-1.8125	0.264333	0.540292	1.01325	-0.900716	1.02713	1.83079	-0.631458	0.624653
910241	0	0.265177	-0.735264	0.0878242	0.971293	0.957159	-0.372256	-0.551927	1.54303	-0.470418	-1.44647	1.2767	0.350888	-0.0210506	-1.07799
910443	1	1.9325	0.482884	0.664736	0.808125	0.804956	0.586397	0.616272	0.0810946	-0.00994647	0.58903	-0.258964	-0.113887	-0.282367	-1.50719
911849	1	0.413704	0.836786	-0.0438164	-0.268732	-0.938211	1.11892	-0.747402	0.453898	1.67074	0.620904	0.603905	-0.657028	-1.95962	-0.782938
912447	0	-1.14941	0.860904	1.69105	-0.997074	-1.03946	-1.78615	-0.86858	0.0804684	-0.447994	1.46495	-0.293549	-1.15036	0.12525	-1.91028
917558	1	-0.799733	-0.765575	2.67834	0.0418848	-0.000258046	0.0360433	0.801211	-0.983102	-0.354981	-0.133143	1.13577	0.8054	0.877486	-0.678727
922854	0	0.259273	-1.28738	-0.287223	-0.746352	-0.105015	0.259165	0.711116	0.686653	-0.694565	-0.620155	0.166348	0.846188	0.571644	1.53915
923755	1	-0.224542	0.520439	-0.435745	-0.166713	0.528705	0.369644	-0.449946	0.308748	0.323404	0.289975	0.647517	0.64924	0.763775	1.803
929464	1	0.530693	1.06471	-0.604697	0.533808	-2.15394	-1.4965	-1.41749	-0.229121	1.63418	-0.615298	-0.578995	-1.43152	-1.64974	-1.78882
930449	1	-0.801862	0.057892	-0.178325	0.0678753	0.593509	1.40198	-0.888068	-1.23634	-0.215685	-0.127129	-0.451746	0.94509	0.890037	1.39395
932554	0	-0.262075	0.0301065	-0.769015	0.0297029	-0.909856	0.608366	1.83409	0.847	0.206421	-0.508076	1.4468	-0.0266021	-0.3407	2.02898
933253	1	0.338299	0.635503	-0.929271	-0.908378	-0.369678	-0.372646	1.17054	1.13769	-0.396346	0.142851	-0.181529	0.0953369	-0.377561	1.76913
942658	0	0.903423	-0.418918	0.479753	0.869274	-0.509757	0.377025	-0.849382	0.862134	-0.993781	-0.0555534	1.04362	-1.38834	0.817165	-1.21986
943862	0	0.250698	-1.08275	-0.148281	0.464217	0.123581	-0.0822082	0.630434	0.0197715	-0.12579	0.350695	1.00385	0.97677	1.2497	0.756028
952863	1	0.405129	1.04142	0.0951255	0.941836	-0.709616	0.777551	-0.828084	0.578703	-0.884603	0.542876	0.691314	-1.70627	2.26539	0.635459
955465	0	0.903423	-0.418918	0.479753	0.869274	-0.509757	0.377025	-0.849382	0.205256	0.901297	0.440685	0.382439	-1.11686	-1.08839	1.26353
957974	1	0.836593	-0.824834	-0.544643	-0.980941	-0.169819	-0.773172	1.14924	0.912057	0.770682	-0.264699	-0.495351	-1.79285	-1.48741	1.74949
959574	1	0.352777	0.982986	-0.693165	-0.401302	0.4639	-0.662693	-0.0118247	-0.836869	-0.507636	-2.03063	1.06291	0.319587	0.271013	-0.555609
962058	0	-0.659691	-0.394799	2.21462	0.140932	-0.611001	-2.52805	-0.970561	-0.150036	-0.518852	0.703317	0.5953	-0.483791	0.11045	-0.257658
965367	0	-1.21256	3.23648	-1.34394	-1.23216	-0.0996083	1.51207	-0.326668	0.239633	1.05967	-1.00733	-1.29793	-0.0263126	1.80171	0.00583049
966975	0	1.48074	0.0436293	0.222333	0.634685	-0.574561	-0.655313	-0.41126	0.234172	-0.624657	0.751002	0.88337	-0.0878657	0.854695	1.28876
969476	0	-0.233117	0.725073	-0.296803	1.04386	0.7573	0.0282709	-0.530629	1.28671	0.176423	0.218864	-0.777419	-1.9586	0.853716	-0.691111
970764	1	0.265177	-0.735264	0.0878242	0.971293	0.957159	-0.372256	-0.551927	0.25436	-0.875116	0.120914	1.58477	-0.122701	-0.659423	-0.656033
978578	1	-0.224542	0.520439	-0.435745	-0.166713	0.528705	0.369644	-0.449946	-0.328851	0.802696	-1.48073	-0.154058	-1.32076	1.2822	-2.16335
979984	1	-2.39016	0.762628	-1.39728	0.0690169	0.481049	-0.188481	-1.59685	-1.56073	-0.0634199	-0.836852	-1.69839	0.364157	-0.0186535	-0.959747
983773	0	-0.247596	0.37759	-0.532909	0.536779	-0.0762782	0.318318	0.651732	-0.844827	1.01453	-0.753728	1.30541	-0.641745	-0.381461	0.696212
984472	1	-0.215967	0.315806	-0.574687	-1.37728	0.300109	0.711018	-0.369264	0.368053	1.00301	1.1188	0.329282	0.62144	1.76612	0.650589
987074	0	-0.349675	-1.68814	0.0119747	1.4023	-0.416598	0.898804	1.29399	1.33226	-0.891976	0.895174	1.59091	0.23996	0.630197	0.148679
987983	1	0.265177	-0.735264	0.0878242	0.971293	0.957159	-0.372256	-0.551927	-0.308839	0.0266074	0.932819	0.280433	-0.475728	-0.191619	-0.376502
989987	0	0.623091	-0.292124	0.837119	-2.01289	0.340842	-1.17889	0.352009	0.587802	1.04036	-1.10029	-1.5726	-0.764372	-0.483249	0.489138
990366	0	0.250698	-1.08275	-0.148281	0.464217	0.123581	-0.0822082	0.630434	-0.153266	-0.600982	-1.39217	0.276036	-0.714757	0.76577	0.925346
991267	0	-0.224542	0.520439	-0.435745	-0.166713	0.528705	0.369644	-0.449946	0.281881	-0.248043	-0.523065	0.399634	1.03211	-0.375519	-0.14023
994273	0	-1.39454	1.4554	3.11459	-0.114965	-0.905182	-2.58457	-0.644813	-1.27252	2.08979	2.44374	-0.509901	1.06891	-1.70946	-0.435803
995174	0	-1.01324	-0.232866	4.0601	-0.990068	0.510403	-0.369674	0.003982	0.407318	0.591174	2.322	-0.39545	-2.49757	0.826794	0.954179
996782	1	0.273752	-0.939898	-0.0511176	-0.239276	0.728563	-0.0308822	-0.471244	0.233803	0.589031	1.27816	0.383134	-0.176449	1.68515	-1.48155
